# Supplementary material for: Critical care capacity in Haiti: A nationwide cross-sectional survey
Source: PLoS One. 2019 Jun 13;14(6):e0218141. doi: 10.1371/journal.pone.0218141 (PMC6565360; doi:10.1371/journal.pone.0218141)
Supplement: S1 Dataset — (XLSX) [file pone.0218141.s009.xlsx]

## Sheet: data.r
que_1	email	que_3	que_4	que_5	que_6	que_7	que_8	que_9	que_10	que11_private.nofrofit	que11_government	que11_privateprofit	que11_military	que11_revenue	que11_other	que_11	que_12	que_13	que_14	que_15	que16_creole	que16_english	que16_spanish	que16_french	que16_other	que_16	que_17	que17_paper	que17_mixpaperdigital	que17_traditionalfilm	que17_digradiology	que17_electronic	que18_ER	que18_icu	que18_regularward	que18_postoperativearea	que18_highacuityward	que18_other	que_18	que_19	que_19icu	que_20	que_21	que_22	que_23	que_24	que_25	que_26	que_27
2017-01-19 17:20:00		Doctor	Medical/surgical residency training	Internal medicine	11-15 years	Yes	My hospital provide medical care for the whole country, we receive medical emergency, we do out patient clinic, elective surgery and do some paraclinics rare in the country like CT scan, GI endoscopy. and in a near futur we will runnng in ICU 14 beds.	Ouest	Regional hospital	1	0	0	0	0	0	Private, not for profit (charity, missionary)	Yes	51-100	Very Frequently	Sometimes	1	0	0	0	0	Creole	Mixed paper and digital medical records	0	1	0	0	0	1	0	0	0	0	0	Accident/emergency/casualty department	yes	No	8	2	Yes	N/A	51% - 75%	2	4	11
2017-03-09 06:45:00		medical director	other	General Surgery	depuis 1978	Yes	HUEH OUEST Port au Prince Rue St Honore	Ouest	Academic hospital affiliated with medical school	0	1	0	0	0	0	Government	Yes	>400	Very Frequently	Sometimes	1	0	0	0	0	Creole	Paper charting, Mixed paper and digital medical records, Traditional film-based radiology	1	1	1	0	0	1	0	1	0	0	0	Emergency room, Regular ward	no	No	N/A	N/A	No	3 - 5 hours	76% - 100%	N/A	N/A	N/A
2017-03-10 17:47:00		Doctor	Subspecialty medical training or clinical fellowship	other	Plus que 20 years	No	Hopital Saint Damien Nos Petits Frres et Soeurs	Ouest	Academic hospital affiliated with medical school	1	0	0	0	0	0	Private, not for profit (charity, missionary)	Yes	201-300	Frequently	Sometimes	1	1	0	1	0	French, Creole, English	Mixed paper and digital medical records, Digital radiology	0	1	0	1	0	1	1	0	1	0	0	ICU, Post-operative recovery area, Emergency room	yes	Yes	10	2	Yes	N/A	76% - 100%	3	6	0
2017-03-13 16:05:00		Doctor	Subspecialty medical training or clinical fellowship	Anesthesia	6 - 10 years	No	Doctors Syears Frontires Belgique, Tabarre. Port-au-Prince, Haiti	Ouest	National referral hospital not associated with medical school	1	0	0	0	0	0	Private, not for profit (charity, missionary)	Yes	101-200	Frequently	Sometimes	1	0	0	1	0	French, Creole	Paper charting, Digital radiology	1	0	0	1	0	0	1	0	0	0	0	ICU	yes	Yes	9	3	Yes	N/A	76% - 100%	6	6	16
2017-03-24 16:52:00		medical director	other (special diploma)	other	6 - 10 years	No	Hopital Saint Boniface	Sud	community hospital	1	0	0	0	0	0	Private, not for profit (charity, missionary)	Yes	101-200	Very Frequently	Rarely	1	0	0	1	0	French, Creole	Mixed paper and digital medical records	0	1	0	0	0	1	0	0	0	0	0	Emergency room	no	No	N/A	N/A	N/A	N/A	N/A	N/A	N/A	30
2017-04-21 16:17:00		Doctor	Subspecialty medical training or clinical fellowship	General Surgery	Plus que 20 years	No	Comite Bienfaisance de PigNo / Hopital Bienfaisance de PigNo PigNo, Haiti.- 41, Rue Borno - Local AOPS - Petion-Ville HT 6140 3745-8484 / 3417-3927 / 3702-6060	L'Artibonite	community hospital	1	0	0	0	0	0	Private, not for profit (charity, missionary)	Yes	<50	Frequently	Sometimes	1	1	0	1	0	French, Creole, English	Mixed paper and digital medical records	0	1	0	0	0	0	0	1	0	0	0	Regular ward	no	No	N/A	N/A	No	1 - 2 hours	51% - 75%	0	2	10
2017-04-28 16:58:00		Doctor	Subspecialty medical training or clinical fellowship	infectious disease	6 - 10 years	Yes	Centre Hospitalier Foyer Saint Camille, #48 rue Eben Ezer marin 12, Croix-des-Bouquets, Ouest 2811-5347-2811-5348	Ouest	Academic hospital affiliated with medical school	0	0	1	0	0	0	Private, for profit (corporation)	Yes	51-100	Very Frequently	Frequently	1	1	0	1	1	French, Creole, English, Autre	Mixed paper and digital medical records, Digital radiology, Traditional film-based radiology	0	1	1	1	0	1	0	1	0	0	0	Emergency room, Regular ward	no	No	N/A	N/A	N/A	N/A	N/A	N/A	N/A	12
2017-06-06 13:42:00		Doctor	Medical/surgical residency training	orthopedist	6-10 years	No	Hospital Bernard Mevs, village Solidarite #2 port au prince Haiti	Ouest	Academic hospital affiliated with medical school	0	0	0	0	0	0	semi-private	Yes	51-100	Very Frequently	Frequently	1	1	0	1	0	French, Creole, English	Mixed paper and digital medical records	0	1	0	0	0	0	1	0	0	0	0	Intensive Care Unit (ICU, defined as a designated area in the hospital specifically for critically ill patients with increased nursing care)	yes	Yes	6	6	No	10 - 12 hours	76% - 100%	9	2	10
2017-06-07 21:36:00		Doctor	Medical/surgical residency training	Emergency Medicine	0-5 years	Yes	University Hospital, Mirebalais	Centre	National referral hospital not associated with medical school	1	1	0	0	0	0	Government, Private, not for profit (charity, missionary)	Yes	201-300	Very Frequently	Frequently	1	0	0	0	0	Creole	Mixed paper and digital medical records, Digital radiology	0	1	0	1	0	1	1	0	1	0	0	Intensive Care Unit (ICU, defined as a designated area in the hospital specifically for critically ill patients with increased nursing care), Post-operative recovery area, Accident/emergency/casualty department	yes	Yes	4	2	No	13-23	51% - 75%	4	4	20
2017-07-04 00:59:00		Doctor	Subspecialty medical training or clinical fellowship	Doctore interne	11 - 15 years	Yes	Hopital universitaire La Paix	Ouest	National referral hospital not associated with medical school	0	1	0	0	0	0	Government	Yes	51-100	Very Frequently	Frequently	1	0	0	1	0	French, Creole	Paper charting, Electronic/digital medical record, Mixed paper and digital medical records, Traditional film-based radiology	1	1	1	0	1	1	0	1	1	0	0	Post-operative recovery area, Emergency room, Regular ward	yes	No	6	1	Yes	N/A	76% - 100%	0	N/A	5
2017-07-24 06:01:00		Doctor	Doctor, Manager in Health Sciences	pediatrician	16 - 20 years	No	CHUSFS, Centre Hospitalier Saint Francois de Sales, Port au Prince	Ouest	Academic hospital affiliated with medical school	1	1	0	0	0	0	Government, Private, not for profit (charity, missionary)	Yes	101-200	Very Frequently	Sometimes	1	0	0	0	0	Creole	Mixed paper and digital medical records, Digital radiology, Traditional film-based radiology	0	1	1	1	0	1	0	0	0	0	0	Emergency room	no	No	0	N/A	No	N/A	N/A	N/A	N/A	90
2017-07-24 13:06:00		nurse	bachelor degree	other	N/A	Yes	Hopital Saint Franois de Sales,53,rue chareron ht6110 ,PAP Haiti	Ouest	Academic hospital affiliated with medical school	0	0	1	0	0	0	Private, for profit (corporation)	Yes	101-200	Frequently	Sometimes	1	0	0	1	0	French, Creole	Mixed paper and digital medical records	0	1	0	0	0	1	0	1	0	0	0	Emergency room, Regular ward	yes	No	11	N/A	No	1 - 2 hours	0% - 25%	N/A	N/A	29
2017-07-28 15:58:00		medical director	Professional training to become clinical officer	family medicine	6 - 10 years	No	HCR de l'asile ,nippes (l'asile), ville l'Asile,adress:gerveau l'asile,48929461	Nippes	community hospital	0	1	0	0	0	0	Government	Yes	<50	Sometimes	Frequently	1	0	1	1	0	French, Creole, Spanish	Paper charting	1	0	0	0	0	1	0	0	0	0	0	Emergency room	yes	No	4	0	No	6 - 9 hours	0% - 25%	1	2	17
2017-08-04 09:53:00		Doctor	Subspecialty medical training or clinical fellowship	Emergency Medicine	11-15 years	No	jusininan University hospital cap haitian haiti 17 Q street	Nord	Academic hospital affiliated with medical school	0	1	0	0	1	0	Government	Yes	201-300	Sometimes	Sometimes	1	1	1	1	0	French, Creole, English, Spanish	Paper charting, Electronic/digital medical record	1	0	0	0	1	0	1	0	0	0	0	Intensive Care Unit (ICU, defined as a designated area in the hospital specifically for critically ill patients with increased nursing care)	yes	Yes	11	5	Yes	24 hours	26% - 50%	11	3	6
2017-10-02 15:36:00		Administrator	Medical/surgical residency training	General Surgery	Plus que 20 years	Yes	Hopital su Canape Vert Ouest Port-au-Prince Hopital du Canape Vert #83 (509) 3844-4457	Ouest	Private hospital	0	0	0	0	1	0	Revenue from patients	Yes	<50	Sometimes	Sometimes	1	0	0	1	0	French, Creole	Paper charting, Digital radiology	1	0	0	1	0	1	0	0	0	0	0	Emergency room	no	No	0	0	N/A	1 - 2 hours	26% - 50%	0	N/A	10
2017-10-05 12:07:00		Administrator	bachelor degree	No Applicable	Plus que 20 years	Yes	Lambert Sante Petion-ville 75, rue Lambert, Petion-Ville	Ouest	Private hospital	0	0	0	0	1	0	Revenue from patients	Yes	<50	Sometimes	Sometimes	1	1	1	1	0	French, Creole, English, Spanish	Paper charting, Mixed paper and digital medical records	1	1	0	0	0	0	1	0	0	0	0	ICU	yes	Yes	10	6	Yes	10 - 12 hours	26% - 50%	8	8	2
2017-10-05 13:04:00		medical director	Subspecialty medical training or clinical fellowship	OB/Gyn	16 - 20 years	Yes	Hopital City MED Port-au-Prince Petion-Ville 27, Rue Darguin (509) 2230-2931/4756-7409	Ouest	Private hospital	0	0	0	0	0	1	Revenue from patients	Yes	<50	Frequently	Sometimes	1	0	0	1	0	French, Creole	Paper charting, Traditional film-based radiology	1	0	1	0	0	0	0	0	0	0	1	Refere at a Polytomatic Center	no	No	0	0	No	1 - 2 hours	0% - 25%	0	0	0
2017-10-05 16:08:00		medical director	Subspecialty medical training or clinical fellowship	Ophthalmologist	Plus que 20 years	Yes	Centre Hospitalier Eliazar Germain/ Clinique Privee 45 Rue Panamericaine, Petion-Ville	Ouest	community hospital	0	1	0	0	1	0	Government, other	Yes	<50	Rarely	Frequently	1	0	0	0	0	Creole	Paper charting, Electronic/digital medical record, Mixed paper and digital medical records	1	1	0	0	1	1	0	0	0	0	1	Emergency room, pour utilisation	no	No	0	0	No	1 - 2 hours	0% - 25%	0	0	0
2017-10-09 16:43:00		medical director	Professional training to become nurse	other	Plus que 20 years	Yes	Hopital de Fermathe Kenscoff Fermathe 62 2812-5813	Ouest	other	0	0	0	0	0	0	Revenue from patients	Yes	51-100	Sometimes	Sometimes	1	0	0	1	0	French, Creole	Paper charting, Electronic/digital medical record, Mixed paper and digital medical records	1	1	0	0	1	1	1	1	1	0	0	ICU, Post-operative recovery area, Emergency room, Regular ward	yes	Yes	2	2	Yes	3 - 5 hours	0% - 25%	6	6	6
2017-10-10 12:27:00		Doctor	Subspecialty medical training or clinical fellowship	Emergency Doctore	6 - 10 years	Yes	Hopital Adventiste Carrefour Diquini 63	Ouest	Regional hospital	1	0	0	0	0	1	Private, not for profit (charity, missionary)	Yes	51-100	Sometimes	Sometimes	1	1	0	1	0	French, Creole, English	Paper charting, Traditional film-based radiology	1	0	1	0	0	1	1	0	1	0	0	ICU, Post-operative recovery area, Emergency room, not like a real ICU	yes	Yes	2	1	No	10 - 12 hours	51% - 75%	1	2	3
2017-10-11 13:48:00		medical director	Subspecialty medical training or clinical fellowship	other	16 - 20 years	Yes	GCH Ouest 38, Rue Nissage Saget, Delmas 31 (509) 3797-5038	Ouest	other (pediatric hospital)	0	0	0	0	1	0	other	No	<50	Sometimes	Frequently	1	0	0	1	0	French, Creole	Paper charting, Electronic/digital medical record, Mixed paper and digital medical records, Traditional film-based radiology	1	1	1	0	1	1	0	0	0	0	0	Emergency room	no	No	0	0	No	1 - 2 hours	0% - 25%	0	0	0
2017-10-11 23:57:00		executive director	other (masters in public health)	other	11 - 15 years	No	Hopital Espoir Petion Ville Rue Fragneau Ville, Puits blain, Delmas 75 (509) 2246-1960	Ouest	Private hospital	0	0	0	0	0	1	Revenue from patients	Yes	51-100	Very Frequently	Sometimes	1	1	1	1	0	French, Creole, English, Spanish	Paper charting, Traditional film-based radiology	1	0	1	0	0	0	1	0	0	0	0	ICU	yes	Yes	3	4	No	3 - 5 hours	51% - 75%	1	7	10
2017-10-12 00:16:00		Autre	Subspecialty medical training or clinical fellowship	Doctore durgence	16 - 20 years	Yes	Hopital Ofatma Chancerelles, Port-au-Prince (509) 2945-1101	Ouest	Regional hospital	0	1	0	0	0	0	Government, other	Yes	101-200	Frequently	Sometimes	1	1	1	1	0	French, Creole, English, Spanish	Paper charting, Electronic/digital medical record, Traditional film-based radiology	1	0	1	0	1	1	1	1	1	1	0	ICU, Post-operative recovery area, Emergency room, Regular ward, High acuity ward	yes	Yes	10	15	No	3 - 5 hours	76% - 100%	3	10	10
2017-10-19 10:45:00		medical director	Subspecialty medical training or clinical fellowship	infectious disease	6 - 10 years	No	Hopital Notre Dame de Petit-Go_ve Petit-Go_ve # 33, Rue R_publicaine (509) 3296-5488/3647-3390	Ouest	Regional hospital	0	1	0	0	1	0	Government	Yes	51-100	Frequently	Sometimes	1	0	0	1	0	French, Creole	Paper charting, Traditional film-based radiology	1	0	1	0	0	1	0	0	0	0	0	Emergency room	yes	No	5	6	No	10 - 12 hours	N/A	1	1	50
2017-10-19 10:58:00		medical director	Subspecialty medical training or clinical fellowship	OB/Gyn	11 - 15 years	No	Hopital Sainte Th_rse de Mirago_ Nippes Mirago_ne Detour Mirago_ne (509) 2813-1355/ 3701-8174	Nippes	District general hospital	1	1	0	0	1	0	Government, Revenue from patients, Private, not for profit (charity, missionary)	Yes	51-100	Very Frequently	Frequently	1	0	0	0	0	Creole	Paper charting, Mixed paper and digital medical records, Traditional film-based radiology	1	1	1	0	0	1	0	0	0	0	0	Emergency room	yes	No	3	6	No	6 - 9 hours	26% - 50%	1	1	50
2017-10-19 11:12:00		Doctor	Subspecialty medical training or clinical fellowship	Electrophysiologiste	11 - 15 years	No	Centre Hospitalier Christian Martinez Sud-est Jacmel Rue Seymour Pradel, Jacmel (509) 2274-1666	sud-est	Regional hospital	0	0	0	0	0	0	Revenue from patients	No	<50	Frequently	Sometimes	1	0	0	1	0	French, Creole	Paper charting	1	0	0	0	0	0	0	0	0	0	1	Refere at a recourse hospital	no	No	0	0	No	1 - 2 hours	N/A	0	N/A	0
2017-10-25 13:11:00		chief nurse	Professional training to become nurse	other	0 - 5 years	N/A	Hopital Notre Dame S.A Cayes Bergeaud Route Nationnale #2 (509) 3731-1348	Sud	Private hospital	0	0	1	0	0	0	Private, for profit (corporation)	Yes	<50	Sometimes	Sometimes	1	1	1	1	0	French, Creole, English, Spanish	Paper charting, Electronic/digital medical record	1	0	0	0	1	1	0	0	0	0	0	Emergency room	yes	No	2	3	No	3 - 5 hours	0% - 25%	0	0	50
2017-10-25 13:26:00		Doctor	bachelor degree	family medicine	0 - 5 years	No	Hopital Saint-Antoine de J_r_mie J_r_mie Rue Emile Rosemer # 53 (509) 4719-3607	Grand anse	Regional hospital	0	0	0	0	0	0	Autre	Yes	101-200	Very Frequently	Sometimes	1	0	1	1	0	French, Creole, Spanish	Mixed paper and digital medical records	0	1	0	0	0	1	0	0	0	0	0	Emergency room	yes	No	5	2	Yes	N/A	51% - 75%	0	0	70
2017-10-25 13:46:00		medical director	bachelor degree	urologist	16 - 20 years	No	Hopital Immacul_e Conception des Cayes	Sud	Regional hospital	0	1	0	0	0	0	Government	Yes	101-200	Very Frequently	Sometimes	1	0	0	1	0	French, Creole	Paper charting, Electronic/digital medical record, Mixed paper and digital medical records	1	1	0	0	1	0	1	0	1	0	0	ICU, Post-operative recovery area	yes	Yes	3	2	No	1 - 2 hours	26% - 50%	0	0	60
2017-10-26 13:42:00		Doctor	Medical/surgical residency training	generalist	6 - 10 years	No	Hopital Bon Sauveur de Cange Boucan Carre Cange (509) 4891-0733	Centre	other	1	0	0	0	0	0	Private, not for profit (charity, missionary)	Yes	51-100	Sometimes	Sometimes	1	0	0	1	0	French, Creole	Paper charting, Electronic/digital medical record, Mixed paper and digital medical records	1	1	0	0	1	1	0	0	0	0	0	Emergency room	yes	No	8	5	Yes	N/A	26% - 50%	0	0	25
2017-10-26 15:02:00		nurse	bachelor degree	Doctor Generaliste	Plus que 20 years	No	Hopital Sainte Therese de Hinche Hinche Rue des lattes (509)3815-0279/3291-8931	Centre	Regional hospital	1	1	0	0	1	0	Government, Private, not for profit (charity, missionary)	Yes	101-200	Very Frequently	Sometimes	1	0	0	1	0	French, Creole	Paper charting	1	0	0	0	0	1	1	0	0	0	0	ICU, Emergency room	yes	Yes	14	15	Yes	N/A	76% - 100%	3	3	185
2017-10-30 11:13:00		medical director	bachelor degree	Family doctor	11 - 15 years	No	Centre Traumatologique OFATMA du Cap-Haitien Cap-Haitien Rue 19 Champs de Mars (509) 2817-6097	Nord	National referral hospital not associated with medical school	0	0	0	0	1	0	Revenue from patients	Yes	<50	Sometimes	Sometimes	1	0	0	1	0	French, Creole	Paper charting	1	0	0	0	0	0	0	0	0	0	1	Autre (veuillez préciser):	no	No	0	0	N/A	N/A	N/A	0	0	0
2017-10-31 10:09:00		Administrator	bachelor degree	General Surgery	Plus que 20 years	No	Hopital de Fort Liberte Fort Liberte Rue Anacaona # 15 (509) 4358-7741/3778-9564/3725-4547	nord-est	Regional hospital	1	0	0	0	1	0	Private, not for profit (charity, missionary), Revenue from patients	Yes	51-100	Frequently	Frequently	1	0	0	1	0	French, Creole	Paper charting, Electronic/digital medical record, Mixed paper and digital medical records	1	1	0	0	1	1	1	0	1	0	0	ICU, Post-operative recovery area, Emergency room	yes	Yes	6	6	Yes	N/A	N/A	4	1	200
2017-11-09 11:01:00		medical director	Medical/surgical residency training	General Surgery	Plus que 20 years	Yes	Hopital La Providence des Gonaives Gonaives Route Bassin Morne Blanc (509) 3690-2323	L'Artibonite	Regional hospital	0	1	0	0	1	0	Government, Revenue from patients	Yes	201-300	Sometimes	Sometimes	1	1	0	1	0	French, Creole, English	Paper charting, Electronic/digital medical record	1	0	0	0	1	1	1	0	1	0	0	ICU, Post-operative recovery area, Emergency room	yes	Yes	20	17	Yes	N/A	51% - 75%	0	0	150
2017-11-09 11:15:00		medical director	bachelor degree	other	N/A	No	Hopital Immaculee Conception de Port de Paix Port-de-Paix #1, Rue Amiral Killick (509)3738-4556	Sud	Regional hospital	0	1	0	0	1	0	Government, Revenue from patients	Yes	101-200	Sometimes	Sometimes	1	0	0	1	0	French, Creole	Paper charting	1	0	0	0	0	1	0	0	0	0	0	Emergency room	yes	No	5	5	Yes	N/A	51% - 75%	0	0	150
2017-11-10 10:20:00		Doctor	bachelor degree	Family doctor	6 - 10 years	No	Hopital Saint Nicolas de Saint Marc Saint Marc Rue Savanah # 126 (509) 3729-4710	L'Artibonite	Regional hospital	1	0	0	0	0	0	Revenue from patients, Private, not for profit (charity, missionary)	Yes	101-200	Frequently	Frequently	1	0	0	1	0	French, Creole	Paper charting, Electronic/digital medical record	1	0	0	0	1	1	0	0	0	0	0	Emergency room	yes	No	11	11	No	3 - 5 hours	76% - 100%	0	0	300
N/A		Doctor	Medical/surgical residency training	generalist	0-5 years	No	Hopital de la communaut_ Dame Marienne	Grand anse	Regional hospital	0	0	0	0	0	0	Autre (veuillez pr_ciser): USAID/JHPIEGO	Yes	<50	Frequently	Sometimes	1	0	0	1	0	French, Creole	Mixed paper and digital medical records	0	1	0	0	0	1	0	0	0	0	0	Emergency room	yes	No	N/A	N/A	N/A	N/A	N/A	N/A	N/A	12
N/A		medical director	Subspecialty medical training or clinical fellowship	Doctore durgence	11 - 15 years	Yes	Hopital Sacre Coeur de Milot	Nord	Regional hospital	1	0	0	0	0	0	Private, not for profit (charity, missionary)	Yes	201-300	Very Frequently	Sometimes	1	1	0	1	0	French, Creole, English	Paper charting, Digital radiology	1	0	0	1	0	0	1	0	0	0	0	ICU	no	Yes	6	3	No	6 - 9 hours	76% - 100%	3	3	14
43217.5		Doctor	Medical/surgical residency training	Internal medicine	11-15 years	No	Hospital Albert Schweitzer Haiti Artibonite Department Deschapelles, Haiti	L'Artibonite	Regional hospital	1	0	0	0	0	0	Private, not for profit (charity, missionary)	Yes	101-200	Frequently	Frequently	1	0	0	1	0	French, Creole	Paper charting	1	0	0	0	0	1	0	1	1	0	0	Post-operative recovery area, Accident/emergency/casualty department, Regular ward	N/A	No	N/A	N/A	N/A	N/A	N/A	N/A	N/A	10
[truncated: 163 more columns]

## Sheet: haidi39eng
	que_1	que_2	que_3	que_4	que_5	que_6	que_7	que_8	que_9	type	que_10	que11_private.nofrofit	que11_government	que11_privateprofit	que11_military	que11_revenue	que11_other	que_11	que_12	que_13	level3_10	que_14	que_15	que16_creole	que16_english	que16_spanish	que16_french	que16_other	que_16	que_17	que17_paper	que17_mixpaperdigital	que17_traditionalfilm	que17_digradiology	que17_electronic	que18_ER	que18_icu	que18_regularward	que18_postoperativearea	que18_highacuityward	que18_other	que_18	que_19	que_19icu	que_20	que_21	level3_6	que_22	que_23
1	2017-01-19 17:20:00		Doctor	Medical/surgical residency training	Internal medicine	11-15 years	Yes	My hospital provide medical care for the whole country, we receive medical emergency, we do out patient clinic, elective surgery and do some paraclinics rare in the country like CT scan, GI endoscopy. and in a near futur we will runnng in ICU 14 beds.	Ouest	P-notforprofit	Regional hospital	1	0	0	0	0	0	Private, not for profit (charity, missionary)	Yes	51-100	1	Very Frequently	Sometimes	1	0	0	0	0	Creole	Mixed paper and digital medical records	0	1	0	0	0	1	0	0	0	0	0	Accident/emergency/casualty department	yes	No	8	2	1	Yes	N/A
2	2017-03-09 06:45:00		medical director	other	General Surgery	depuis 1978	Yes	HUEH OUEST Port au Prince Rue St Honore	Ouest	Public	Academic hospital affiliated with medical school	0	1	0	0	0	0	Government	Yes	>400	1	Very Frequently	Sometimes	1	0	0	0	0	Creole	Paper charting, Mixed paper and digital medical records, Traditional film-based radiology	1	1	1	0	0	1	0	1	0	0	0	Emergency room, Regular ward	no	No	N/A	N/A	0	No	3 - 5 hours
3	2017-03-10 17:47:00		Doctor	Subspecialty medical training or clinical fellowship	other	Plus que 20 years	No	Hopital Saint Damien Nos Petits Frres et Soeurs	Ouest	P-notforprofit	Academic hospital affiliated with medical school	1	0	0	0	0	0	Private, not for profit (charity, missionary)	Yes	201-300	1	Frequently	Sometimes	1	1	0	1	0	French, Creole, English	Mixed paper and digital medical records, Digital radiology	0	1	0	1	0	1	1	0	1	0	0	ICU, Post-operative recovery area, Emergency room	yes	Yes	10	2	1	Yes	N/A
4	2017-03-13 16:05:00		Doctor	Subspecialty medical training or clinical fellowship	Anesthesia	6 - 10 years	No	Doctors Syears Frontires Belgique, Tabarre. Port-au-Prince, Haiti	Ouest	P-notforprofit	National referral hospital not associated with medical school	1	0	0	0	0	0	Private, not for profit (charity, missionary)	Yes	101-200	1	Frequently	Sometimes	1	0	0	1	0	French, Creole	Paper charting, Digital radiology	1	0	0	1	0	0	1	0	0	0	0	ICU	yes	Yes	9	3	1	Yes	N/A
5	2017-03-24 16:52:00		medical director	other (special diploma)	other	6 - 10 years	No	Hopital Saint Boniface	Sud	P-notforprofit	community hospital	1	0	0	0	0	0	Private, not for profit (charity, missionary)	Yes	101-200	1	Very Frequently	Rarely	1	0	0	1	0	French, Creole	Mixed paper and digital medical records	0	1	0	0	0	1	0	0	0	0	0	Emergency room	no	No	N/A	N/A	0	N/A	N/A
6	2017-04-21 16:17:00		Doctor	Subspecialty medical training or clinical fellowship	General Surgery	Plus que 20 years	No	Comite Bienfaisance de PigNo / Hopital Bienfaisance de PigNo PigNo, Haiti.- 41, Rue Borno - Local AOPS - Petion-Ville HT 6140 3745-8484 / 3417-3927 / 3702-6060	l'Artibonite	P-notforprofit	community hospital	1	0	0	0	0	0	Private, not for profit (charity, missionary)	Yes	<50	1	Frequently	Sometimes	1	1	0	1	0	French, Creole, English	Mixed paper and digital medical records	0	1	0	0	0	0	0	1	0	0	0	Regular ward	no	No	N/A	N/A	0	No	1 - 2 hours
7	2017-04-28 16:58:00		Doctor	Subspecialty medical training or clinical fellowship	infectious disease	6 - 10 years	Yes	Centre Hospitalier Foyer Saint Camille, #48 rue Eben Ezer marin 12, Croix-des-Bouquets, Ouest 2811-5347-2811-5348	Ouest	Private	Academic hospital affiliated with medical school	0	0	1	0	0	0	Private, for profit (corporation)	Yes	51-100	1	Very Frequently	Frequently	1	1	0	1	1	French, Creole, English, Autre	Mixed paper and digital medical records, Digital radiology, Traditional film-based radiology	0	1	1	1	0	1	0	1	0	0	0	Emergency room, Regular ward	no	No	N/A	N/A	0	N/A	N/A
8	2017-06-06 13:42:00		Doctor	Medical/surgical residency training	orthopedist	6-10 years	No	Hospital Bernard Mevs, village Solidarite #2 port au prince Haiti	Ouest	Private	Academic hospital affiliated with medical school	0	0	0	0	0	1	semi-private	Yes	51-100	1	Very Frequently	Frequently	1	1	0	1	0	French, Creole, English	Mixed paper and digital medical records	0	1	0	0	0	0	1	0	0	0	0	Intensive Care Unit (ICU, defined as a designated area in the hospital specifically for critically ill patients with increased nursing care)	yes	Yes	6	6	0	No	10 - 12 hours
9	2017-06-07 21:36:00		Doctor	Medical/surgical residency training	Emergency Medicine	0-5 years	Yes	University Hospital, Mirebalais	Centre	Public	National referral hospital not associated with medical school	1	1	0	0	0	0	Government, Private, not for profit (charity, missionary)	Yes	201-300	1	Very Frequently	Frequently	1	0	0	0	0	Creole	Mixed paper and digital medical records, Digital radiology	0	1	0	1	0	1	1	0	1	0	0	Intensive Care Unit (ICU, defined as a designated area in the hospital specifically for critically ill patients with increased nursing care), Post-operative recovery area, Accident/emergency/casualty department	yes	Yes	4	2	0	No	13-23
10	2017-07-04 00:59:00		Doctor	Subspecialty medical training or clinical fellowship	Doctore interne	11 - 15 years	Yes	Hopital universitaire La Paix	Ouest	Public	National referral hospital not associated with medical school	0	1	0	0	0	0	Government	Yes	51-100	1	Very Frequently	Frequently	1	0	0	1	0	French, Creole	Paper charting, Electronic/digital medical record, Mixed paper and digital medical records, Traditional film-based radiology	1	1	1	0	1	1	0	1	1	0	0	Post-operative recovery area, Emergency room, Regular ward	yes	No	6	1	1	Yes	N/A
11	2017-07-24 06:01:00		Doctor	Doctor, Manager in Health Sciences	pediatrician	16 - 20 years	No	CHUSFS, Centre Hospitalier Saint Francois de Sales, Port au Prince	Ouest	Public	Academic hospital affiliated with medical school	1	1	0	0	0	0	Government, Private, not for profit (charity, missionary)	Yes	101-200	1	Very Frequently	Sometimes	1	0	0	0	0	Creole	Mixed paper and digital medical records, Digital radiology, Traditional film-based radiology	0	1	1	1	0	1	0	0	0	0	0	Emergency room	no	No	0	N/A	0	No	N/A
13	2017-07-28 15:58:00		medical director	Professional training to become clinical officer	family medicine	6 - 10 years	No	HCR de l'asile ,nippes (l'asile), ville l'Asile,adress:gerveau l'asile,48929461	Nippes	Public	community hospital	0	1	0	0	0	0	Government	Yes	<50	0	Sometimes	Frequently	1	0	1	1	0	French, Creole, Spanish	Paper charting	1	0	0	0	0	1	0	0	0	0	0	Emergency room	yes	No	4	0	0	No	6 - 9 hours
14	2017-08-04 09:53:00		Doctor	Subspecialty medical training or clinical fellowship	Emergency Medicine	11-15 years	No	jusininan University hospital cap haitian haiti 17 Q street	Nord	Public	Academic hospital affiliated with medical school	0	1	0	0	0	0	Government	Yes	201-300	0	Sometimes	Sometimes	1	1	1	1	0	French, Creole, English, Spanish	Paper charting, Electronic/digital medical record	1	0	0	0	1	0	1	0	0	0	0	Intensive Care Unit (ICU, defined as a designated area in the hospital specifically for critically ill patients with increased nursing care)	yes	Yes	11	5	1	Yes	24 hours
15	2017-10-02 15:36:00		Administrator	Medical/surgical residency training	General Surgery	Plus que 20 years	Yes	Hopital su Canape Vert Ouest Port-au-Prince Hopital du Canape Vert #83 (509) 3844-4457	Ouest	Private	Private hospital	0	0	0	0	1	0	Revenue from patients	Yes	<50	0	Sometimes	Sometimes	1	0	0	1	0	French, Creole	Paper charting, Digital radiology	1	0	0	1	0	1	0	0	0	0	0	Emergency room	no	No	0	0	0	N/A	1 - 2 hours
16	2017-10-05 12:07:00		Administrator	bachelor degree	No Applicable	Plus que 20 years	Yes	Lambert Sante Petion-ville 75, rue Lambert, Petion-Ville	Ouest	Private	Private hospital	0	0	0	0	1	0	Revenue from patients	Yes	<50	0	Sometimes	Sometimes	1	1	1	1	0	French, Creole, English, Spanish	Paper charting, Mixed paper and digital medical records	1	1	0	0	0	0	1	0	0	0	0	ICU	yes	Yes	10	6	1	Yes	10 - 12 hours
17	2017-10-05 13:04:00		medical director	Subspecialty medical training or clinical fellowship	OB/Gyn	16 - 20 years	Yes	Hopital City MED Port-au-Prince Petion-Ville 27, Rue Darguin (509) 2230-2931/4756-7409	Ouest	Private	Private hospital	0	0	0	0	1	0	Revenue from patients	Yes	<50	1	Frequently	Sometimes	1	0	0	1	0	French, Creole	Paper charting, Traditional film-based radiology	1	0	1	0	0	0	0	0	0	0	1	Refere at a Polytomatic Center	no	No	0	0	0	No	1 - 2 hours
18	2017-10-05 16:08:00		medical director	Subspecialty medical training or clinical fellowship	Ophthalmologist	Plus que 20 years	Yes	Centre Hospitalier Eliazar Germain/ Clinique Privee 45 Rue Panamericaine, Petion-Ville	Ouest	Public	community hospital	0	1	0	0	0	1	Government, other	Yes	<50	0	Rarely	Frequently	1	0	0	0	0	Creole	Paper charting, Electronic/digital medical record, Mixed paper and digital medical records	1	1	0	0	1	1	0	0	0	0	1	Emergency room, pour utilisation	no	No	0	0	0	No	1 - 2 hours
19	2017-10-09 16:43:00		medical director	Professional training to become nurse	other	Plus que 20 years	Yes	Hopital de Fermathe Kenscoff Fermathe 62 2812-5813	Ouest	Private	other	0	0	0	0	1	0	Revenue from patients	Yes	51-100	0	Sometimes	Sometimes	1	0	0	1	0	French, Creole	Paper charting, Electronic/digital medical record, Mixed paper and digital medical records	1	1	0	0	1	1	1	1	1	0	0	ICU, Post-operative recovery area, Emergency room, Regular ward	yes	Yes	2	2	1	Yes	3 - 5 hours
20	2017-10-10 12:27:00		Doctor	Subspecialty medical training or clinical fellowship	Emergency Doctore	6 - 10 years	Yes	Hopital Adventiste Carrefour Diquini 63	Ouest	P-notforprofit	Regional hospital	1	0	0	0	0	0	Private, not for profit (charity, missionary)	Yes	51-100	0	Sometimes	Sometimes	1	1	0	1	0	French, Creole, English	Paper charting, Traditional film-based radiology	1	0	1	0	0	1	1	0	1	0	0	ICU, Post-operative recovery area, Emergency room, not like a real ICU	yes	Yes	2	1	0	No	10 - 12 hours
21	2017-10-11 13:48:00		medical director	Subspecialty medical training or clinical fellowship	other	16 - 20 years	Yes	GCH Ouest 38, Rue Nissage Saget, Delmas 31 (509) 3797-5038	Ouest	N/A	other (pediatric hospital)	0	0	0	0	0	1	other	No	<50	0	Sometimes	Frequently	1	0	0	1	0	French, Creole	Paper charting, Electronic/digital medical record, Mixed paper and digital medical records, Traditional film-based radiology	1	1	1	0	1	1	0	0	0	0	0	Emergency room	no	No	0	0	0	No	1 - 2 hours
22	2017-10-11 23:57:00		executive director	other (masters in public health)	other	11 - 15 years	No	Hopital Espoir Petion Ville Rue Fragneau Ville, Puits blain, Delmas 75 (509) 2246-1960	Ouest	Private	Private hospital	0	0	0	0	1	0	Revenue from patients	Yes	51-100	1	Very Frequently	Sometimes	1	1	1	1	0	French, Creole, English, Spanish	Paper charting, Traditional film-based radiology	1	0	1	0	0	0	1	0	0	0	0	ICU	yes	Yes	3	4	0	No	3 - 5 hours
23	2017-10-12 00:16:00		Autre	Subspecialty medical training or clinical fellowship	Doctore durgence	16 - 20 years	Yes	Hopital Ofatma Chancerelles, Port-au-Prince (509) 2945-1101	Ouest	Public	Regional hospital	0	1	0	0	0	1	Government, other	Yes	101-200	1	Frequently	Sometimes	1	1	1	1	0	French, Creole, English, Spanish	Paper charting, Electronic/digital medical record, Traditional film-based radiology	1	0	1	0	1	1	1	1	1	1	0	ICU, Post-operative recovery area, Emergency room, Regular ward, High acuity ward	yes	Yes	10	15	0	No	3 - 5 hours
24	2017-10-19 10:45:00		medical director	Subspecialty medical training or clinical fellowship	infectious disease	6 - 10 years	No	Hopital Notre Dame de Petit-Go_ve Petit-Go_ve # 33, Rue R_publicaine (509) 3296-5488/3647-3390	Ouest	Public	Regional hospital	0	1	0	0	0	0	Government	Yes	51-100	1	Frequently	Sometimes	1	0	0	1	0	French, Creole	Paper charting, Traditional film-based radiology	1	0	1	0	0	1	0	0	0	0	0	Emergency room	yes	No	5	6	0	No	10 - 12 hours
25	2017-10-19 10:58:00		medical director	Subspecialty medical training or clinical fellowship	OB/Gyn	11 - 15 years	No	Hopital Sainte Th_rse de Mirago_ Nippes Mirago_ne Detour Mirago_ne (509) 2813-1355/ 3701-8174	Nippes	Public	District general hospital	1	1	0	0	1	0	Government, Revenue from patients, Private, not for profit (charity, missionary)	Yes	51-100	1	Very Frequently	Frequently	1	0	0	0	0	Creole	Paper charting, Mixed paper and digital medical records, Traditional film-based radiology	1	1	1	0	0	1	0	0	0	0	0	Emergency room	yes	No	3	6	0	No	6 - 9 hours
26	2017-10-19 11:12:00		Doctor	Subspecialty medical training or clinical fellowship	Electrophysiologiste	11 - 15 years	No	Centre Hospitalier Christian Martinez Sud-est Jacmel Rue Seymour Pradel, Jacmel (509) 2274-1666	sud-est	Private	Regional hospital	0	0	0	0	1	0	Revenue from patients	No	<50	1	Frequently	Sometimes	1	0	0	1	0	French, Creole	Paper charting	1	0	0	0	0	0	0	0	0	0	1	Refere at a recourse hospital	no	No	0	0	0	No	1 - 2 hours
27	2017-10-25 13:11:00		chief nurse	Professional training to become nurse	other	0 - 5 years	N/A	Hopital Notre Dame S.A Cayes Bergeaud Route Nationnale #2 (509) 3731-1348	Sud	Private	Private hospital	0	0	1	0	0	0	Private, for profit (corporation)	Yes	<50	0	Sometimes	Sometimes	1	1	1	1	0	French, Creole, English, Spanish	Paper charting, Electronic/digital medical record	1	0	0	0	1	1	0	0	0	0	0	Emergency room	yes	No	2	3	0	No	3 - 5 hours
28	2017-10-25 13:26:00		Doctor	bachelor degree	family medicine	0 - 5 years	No	Hopital Saint-Antoine de J_r_mie J_r_mie Rue Emile Rosemer # 53 (509) 4719-3607	Grand anse	N/A	Regional hospital	0	0	0	0	0	1	other	Yes	101-200	1	Very Frequently	Sometimes	1	0	1	1	0	French, Creole, Spanish	Mixed paper and digital medical records	0	1	0	0	0	1	0	0	0	0	0	Emergency room	yes	No	5	2	1	Yes	N/A
29	2017-10-25 13:46:00		medical director	bachelor degree	urologist	16 - 20 years	No	Hopital Immacul_e Conception des Cayes	Sud	Public	Regional hospital	0	1	0	0	0	0	Government	Yes	101-200	1	Very Frequently	Sometimes	1	0	0	1	0	French, Creole	Paper charting, Electronic/digital medical record, Mixed paper and digital medical records	1	1	0	0	1	0	1	0	1	0	0	ICU, Post-operative recovery area	yes	Yes	3	2	0	No	1 - 2 hours
30	2017-10-26 13:42:00		Doctor	Medical/surgical residency training	generalist	6 - 10 years	No	Hopital Bon Sauveur de Cange Boucan Carre Cange (509) 4891-0733	Centre	P-notforprofit	other	1	0	0	0	0	0	Private, not for profit (charity, missionary)	Yes	51-100	0	Sometimes	Sometimes	1	0	0	1	0	French, Creole	Paper charting, Electronic/digital medical record, Mixed paper and digital medical records	1	1	0	0	1	1	0	0	0	0	0	Emergency room	yes	No	8	5	1	Yes	N/A
31	2017-10-26 15:02:00		nurse	bachelor degree	Doctor Generaliste	Plus que 20 years	No	Hopital Sainte Therese de Hinche Hinche Rue des lattes (509)3815-0279/3291-8931	Centre	Public	Regional hospital	1	1	0	0	0	0	Government, Private, not for profit (charity, missionary)	Yes	101-200	1	Very Frequently	Sometimes	1	0	0	1	0	French, Creole	Paper charting	1	0	0	0	0	1	1	0	0	0	0	ICU, Emergency room	yes	Yes	14	15	1	Yes	N/A
32	2017-10-30 11:13:00		medical director	bachelor degree	Family doctor	11 - 15 years	No	Centre Traumatologique OFATMA du Cap-Haitien Cap-Haitien Rue 19 Champs de Mars (509) 2817-6097	Nord	Private	National referral hospital not associated with medical school	0	0	0	0	1	0	Revenue from patients	Yes	<50	0	Sometimes	Sometimes	1	0	0	1	0	French, Creole	Paper charting	1	0	0	0	0	0	0	0	0	0	1	Autre (veuillez préciser):	no	No	0	0	0	N/A	N/A
33	2017-10-31 10:09:00		Administrator	bachelor degree	General Surgery	Plus que 20 years	No	Hopital de Fort Liberte Fort Liberte Rue Anacaona # 15 (509) 4358-7741/3778-9564/3725-4547	nord-est	P-notforprofit	Regional hospital	1	0	0	0	1	0	Private, not for profit (charity, missionary), Revenue from patients	Yes	51-100	1	Frequently	Frequently	1	0	0	1	0	French, Creole	Paper charting, Electronic/digital medical record, Mixed paper and digital medical records	1	1	0	0	1	1	1	0	1	0	0	ICU, Post-operative recovery area, Emergency room	yes	Yes	6	6	1	Yes	N/A
34	2017-11-09 11:01:00		medical director	Medical/surgical residency training	General Surgery	Plus que 20 years	Yes	Hopital La Providence des Gonaives Gonaives Route Bassin Morne Blanc (509) 3690-2323	L'Artibonite	Public	Regional hospital	0	1	0	0	1	0	Government, Revenue from patients	Yes	201-300	0	Sometimes	Sometimes	1	1	0	1	0	French, Creole, English	Paper charting, Electronic/digital medical record	1	0	0	0	1	1	1	0	1	0	0	ICU, Post-operative recovery area, Emergency room	yes	Yes	20	17	1	Yes	N/A
35	2017-11-09 11:15:00		medical director	bachelor degree	other	N/A	No	Hopital Immaculee Conception de Port de Paix Port-de-Paix #1, Rue Amiral Killick (509)3738-4556	nord-ouest	Public	Regional hospital	0	1	0	0	1	0	Government, Revenue from patients	Yes	101-200	0	Sometimes	Sometimes	1	0	0	1	0	French, Creole	Paper charting	1	0	0	0	0	1	0	0	0	0	0	Emergency room	yes	No	5	5	1	Yes	N/A
36	2017-11-10 10:20:00		Doctor	bachelor degree	Family doctor	6 - 10 years	No	Hopital Saint Nicolas de Saint Marc Saint Marc Rue Savanah # 126 (509) 3729-4710	L'Artibonite	P-notforprofit	Regional hospital	1	0	0	0	1	0	Revenue from patients, Private, not for profit (charity, missionary)	Yes	101-200	1	Frequently	Frequently	1	0	0	1	0	French, Creole	Paper charting, Electronic/digital medical record	1	0	0	0	1	1	0	0	0	0	0	Emergency room	yes	No	11	11	0	No	3 - 5 hours
37	2018-04-27 12:50:42		Doctor	Medical/surgical residency training	Internal medicine	11-15 years	No	Hospital Albert Schweitzer Haiti Artibonite Department Deschapelles, Haiti	Regional hospital	P-notforprofit	N/A	1	0	0	0	0	0	Private, not for profit (charity, missionary)	Yes	101-200	1	Frequently	Frequently	1	0	0	1	0	French, Creole	Paper charting	1	0	0	0	0	1	0	1	1	0	0	Post-operative recovery area, Accident/emergency/casualty department, Regular ward	no	No	N/A	N/A	N/A	N/A	N/A
39	N/A		Doctor	Medical/surgical residency training	generalist	0-5 years	No	Hopital de la communaut_ Dame Marienne	Grand anse	N/A	Regional hospital	0	0	0	0	0	1	other :USAID/JHPIEGO	Yes	<50	1	Frequently	Sometimes	1	0	0	1	0	French, Creole	Mixed paper and digital medical records	0	1	0	0	0	1	0	0	0	0	0	Emergency room	no	No	N/A	N/A	0	N/A	N/A
40	N/A		medical director	Subspecialty medical training or clinical fellowship	Doctore durgence	11 - 15 years	Yes	Hopital Sacre Coeur de Milot	Nord	P-notforprofit	Regional hospital	1	0	0	0	0	0	Private, not for profit (charity, missionary)	Yes	201-300	1	Very Frequently	Sometimes	1	1	0	1	0	French, Creole, English	Paper charting, Digital radiology	1	0	0	1	0	0	1	0	0	0	0	ICU	yes	Yes	6	3	0	No	6 - 9 hours
																		Government Private, not for profit (charity, missionary) Private, for profit (corporation) Military Other:											French Creole English Spanish Other	Paper charting Electronic/digital medical record Mixed paper and digital medical records Digital radiology Traditional film-based radiology Other:
38	2017-11-10 14:04:00		nurse	bachelor degree	other	N/A	No	Hopital Albert Schweitzer Deschapelles (509) 3335-3365	L'Artibonite	Private	other (independent hospital)	0	0	1	0	0	0	Private, for profit (corporation)	Yes	201-300	1	Frequently	Frequently	1	1	1	1	0	French, Creole, English, Spanish	Paper charting, Electronic/digital medical record	1	0	0	0	1	1	1	1	1	1	0	ICU, Post-operative recovery area, Emergency room, Regular ward, High acuity ward	no	Yes	N/A	30	0	No	3 - 5 hours
[truncated: 197 more columns]

## Sheet: level_detail
			haveICU?				1.peripheral IV catheters	2.oxygen (any kind)	3.antibiotics (iv)	4.EKG	5.”doctor has training in ATLS"	6.nurses at bedside everday	7.pulse oximetry	8.automated vital sign monitor screen	9.non invasive ventilation (bipap/cpap)	10.increased nursing ratio in ICU >= 1/4					1.Packed red blood cells	2.mechanical ventillators invasive	3.dialysis (any kind)	4.arterial blood gas	5.intravenous inotropes or vasopressors	6.doctor has informal critical care training or formal critical care training	7.nurses has to have "atls, basic" training or informal or formal critical care training	8.pharmacist	9.microbiologist	10.subspecialty surgeon	11.ratio>= 1/3	12.central venous catheters	13.arterial catheters					1.platelets	2.fresh frozen plasma	3.automated Blood pressure cuff	4.doctor has formal critical care training	5.nurses has informal or formal critical care	6.doctor present 24 hours a day	7.respiratory therapist	8.negative pressure isolation room	9.participate in research	10.accepts transfers from other hospitals	11.ratio>=1/2	12.portable x ray
que_1	que_2	que_8	que_19	que_19icu	type	likert_score	level1_1	leve1-2	level1_3	level1_4	level1_5	level1_6	level1_7	level1_8	level1_9	level1_10	if_level1	level1score	%tolevel1	Inratio	level2_1	level2_2	level2_3	level2_4	level2_5	level2_6	level2_7	level2_8	level2_9	level2_10	level2_11	level2_12	level2_13	if_level2	level2score	score1+2	%tolevel2	level3_1	level3_2	level3_3	level3_4	level3_5	level3_6	level3_7	level3_8	level3_9	level3_10	level3_11	level3_12
2017-01-19 17:20:00		St. Luke's	yes	No	P-notforprofit	24	1	0	1	1	1	1	1	1	0	1	0	8	0.8	0.25	0	0	0	0	1	0	1	0	0	0	0	0	0	0	2	10	0.434783	0	0	1	0	0	1	0	0	1	1	0	1
2017-03-09 06:45:00		HUEH OUEST Port au Prince Rue St Honore	no	No	Public	18	1	0	1	1	1	1	0	0	0	N/A	0	5	0.5	N/A	0	0	0	0	1	1	1	0	0	1	N/A	0	0	0	4	9	0.391304	0	0	1	0	1	0	0	0	0	1	N/A	0
2017-03-10 17:47:00		Hopital Saint Damien Nos Petits Frres et Soeurs	yes	Yes	P-notforprofit	48	1	1	1	1	1	1	1	1	1	0	0	9	0.9	0.2	1	1	0	1	1	1	1	1	1	1	0	1	1	0	11	20	0.869565	1	1	1	0	1	1	0	0	0	1	0	1
2017-03-13 16:05:00		Doctors Syears Frontires Belgique, Tabarre. Port-au-Prince, Haiti	yes	Yes	P-notforprofit	44	1	1	1	1	1	0	1	1	1	1	0	9	0.9	0.333333	1	1	0	1	1	1	1	1	0	1	1	0	1	0	10	19	0.826087	1	1	1	0	1	1	1	0	1	1	0	1
2017-03-24 16:52:00		Hopital Saint Boniface	no	No	P-notforprofit	41	1	1	1	1	1	1	1	1	0	N/A	0	8	0.8	N/A	0	0	0	1	1	0	1	1	0	0	N/A	1	1	0	6	14	0.608696	0	0	1	0	0	0	0	0	0	1	N/A	1
2017-04-21 16:17:00		Comite Bienfaisance de PigNo / Hopital Bienfaisance de PigNo	no	No	P-notforprofit	32	1	1	1	1	1	1	1	0	0	N/A	0	7	0.7	N/A	0	0	0	0	1	0	1	1	0	0	N/A	1	0	0	4	11	0.478261	0	0	1	0	0	0	0	0	0	1	N/A	1
2017-04-28 16:58:00		Centre Hospitalier Foyer Saint Camille	no	No	Private	37	1	1	1	1	1	1	1	0	0	N/A	0	7	0.7	N/A	1	0	0	1	1	1	1	1	0	0	N/A	0	0	0	6	13	0.565217	1	0	1	0	0	0	0	0	0	1	N/A	0
2017-06-06 13:42:00		Hospital Bernard Mevs, village Solidarite	yes	Yes	Private	46	1	1	1	1	1	1	1	1	1	1	1	10	1	1	0	1	0	1	1	1	1	1	0	1	1	1	0	0	9	19	0.826087	0	0	1	0	1	0	1	0	0	1	1	1
2017-06-07 21:36:00		University Hospital, Mirebalais	yes	Yes	Public	40	1	1	1	1	0	1	1	1	1	1	0	9	0.9	0.5	1	1	0	1	1	0	0	0	0	0	1	1	0	0	6	15	0.652174	0	1	1	0	0	0	0	0	0	1	1	1
2017-07-04 00:59:00		Hopital universitaire La Paix	yes	No	Public	21	1	1	1	1	0	1	0	0	0	0	0	5	0.5	0.166667	1	0	0	0	0	0	0	1	0	0	0	0	0	0	2	7	0.304348	0	0	0	0	0	1	0	0	0	1	0	0
2017-07-24 06:01:00		CHUSFS, Centre Hospitalier Saint Francois de Sales, Port au Prince	no	No	Public	29	1	1	1	1	0	1	1	1	0	N/A	0	7	0.7	N/A	0	0	0	1	1	1	1	1	1	0	N/A	0	0	0	6	13	0.565217	0	0	1	0	1	0	0	0	0	1	N/A	0
2017-07-28 15:58:00		HCR de l'asile ,nippes (l'asile), ville l'Asile,adress:gerveau l'asile	yes	No	Public	13	1	1	1	0	0	1	0	0	1	0	0	5	0.5	0	0	0	0	0	0	0	0	0	0	0	0	0	0	0	0	5	0.217391	0	0	1	0	0	0	0	0	0	0	0	0
2017-08-04 09:53:00		jusininan University hospital cap haitian	yes	Yes	Public	29	0	1	1	1	1	1	1	1	1	1	0	9	0.9	0.454545	0	1	0	0	1	0	1	0	0	0	1	0	0	0	4	13	0.565217	0	0	1	0	0	1	0	0	0	0	0	0
2017-10-02 15:36:00		Hopital su Canape Vert	no	No	Private	34	1	0	1	1	0	0	1	1	0	N/A	0	5	0.5	N/A	1	0	0	0	1	1	1	1	0	1	N/A	1	0	0	7	12	0.521739	1	1	1	1	1	0	1	0	0	0	N/A	0
2017-10-05 12:07:00		Lambert Sante Petion-ville	yes	Yes	Private	44	1	1	1	1	1	1	1	1	1	1	1	10	1	0.6	0	1	0	1	1	1	1	1	0	1	1	1	1	0	10	20	0.869565	0	0	1	1	1	1	1	0	0	0	1	1
2017-10-05 13:04:00		Hopital City MED	no	No	Private	29	1	1	1	1	0	1	1	1	0	N/A	0	7	0.7	N/A	1	0	0	0	1	1	1	0	0	0	N/A	0	0	0	4	11	0.478261	1	0	0	0	1	0	0	0	0	1	N/A	0
2017-10-05 16:08:00		Centre Hospitalier Eliazar Germain/ Clinique Privee	no	No	Public	23	1	1	1	0	0	1	0	1	0	N/A	0	5	0.5	N/A	0	0	0	0	0	1	1	0	0	0	N/A	0	0	0	2	7	0.304348	0	0	1	0	1	0	0	0	0	0	N/A	0
2017-10-09 16:43:00		Hopital de Fermathe	yes	Yes	Private	30	0	1	0	0	0	1	1	1	0	1	0	5	0.5	1	0	0	0	1	1	1	1	1	0	0	1	0	0	0	6	11	0.478261	0	0	0	1	1	1	1	0	1	0	1	1
2017-10-10 12:27:00		Hopital Adventiste	yes	Yes	P-notforprofit	33	1	1	1	1	1	1	1	1	0	1	0	9	0.9	0.5	0	0	0	1	1	0	1	0	0	0	1	0	0	0	4	13	0.565217	0	0	1	0	0	0	0	0	1	0	1	1
2017-10-11 13:48:00		GCH Ouest	no	No	N/A	24	1	1	1	1	0	1	1	0	0	N/A	0	6	0.6	N/A	0	0	0	0	0	1	1	1	0	0	N/A	0	0	0	3	9	0.391304	0	0	0	0	1	0	0	0	0	0	N/A	0
2017-10-11 23:57:00		Hopital Espoir	yes	Yes	Private	47	1	1	1	1	1	1	1	1	1	1	1	10	1	1.33333	1	1	0	1	1	0	1	1	0	1	1	1	1	0	10	20	0.869565	1	1	1	0	0	0	0	0	0	1	1	1
2017-10-12 00:16:00		Hopital Ofatma	yes	Yes	Public	47	1	1	1	1	1	1	1	1	1	1	1	10	1	1.5	1	1	0	1	1	1	1	1	1	1	1	1	1	0	12	22	0.956522	0	0	1	1	1	0	1	0	0	1	1	1
2017-10-19 10:45:00		Hopital Notre Dame de Petit-Go_ve	yes	No	Public	26	1	1	1	1	0	1	1	0	0	1	0	7	0.7	1.2	1	0	0	0	0	0	0	1	0	0	1	1	0	0	4	11	0.478261	1	0	0	0	0	0	0	0	0	1	1	0
2017-10-19 10:58:00		Hopital Sainte Th_rse de Mirago	yes	No	Public	25	1	1	1	0	0	1	1	0	0	1	0	6	0.6	2	1	0	0	1	0	1	0	1	0	1	1	0	0	0	6	12	0.521739	1	1	0	0	0	0	0	0	0	1	1	0
2017-10-19 11:12:00		Centre Hospitalier Christian Martinez	no	No	Private	28	1	1	1	1	1	1	1	0	0	N/A	0	7	0.7	N/A	0	1	0	1	0	1	0	0	0	1	N/A	1	0	0	5	12	0.521739	0	0	0	1	0	0	0	0	0	1	N/A	0
2017-10-25 13:11:00		Hopital Notre Dame S.A	yes	No	Private	39	1	1	1	1	0	1	1	1	0	1	0	8	0.8	1.5	1	0	0	1	1	0	0	0	0	1	1	0	0	0	5	13	0.565217	1	1	1	0	0	0	0	0	0	0	1	0
2017-10-25 13:26:00		Hopital Saint-Antoine de J_r_mie	yes	No	N/A	19	1	0	1	0	0	1	0	0	0	1	0	4	0.4	0.4	1	0	0	0	1	0	0	1	0	0	1	0	0	0	4	8	0.347826	1	0	0	0	0	1	0	0	0	1	0	0
2017-10-25 13:46:00		Hopital Immacul_e Conception des Cayes	yes	Yes	Public	18	1	0	1	0	0	1	0	0	0	1	0	4	0.4	0.666667	0	1	0	0	0	1	0	0	0	0	1	0	0	0	3	7	0.304348	0	0	0	1	0	0	0	0	0	1	1	0
2017-10-26 13:42:00		Hopital Bon Sauveur de Cange	yes	No	P-notforprofit	38	1	1	1	1	0	1	1	1	0	1	0	8	0.8	0.625	1	0	0	1	1	0	0	1	0	0	1	1	1	0	7	15	0.652174	1	1	1	0	0	1	0	1	0	0	1	0
2017-10-26 15:02:00		Hopital Sainte Therese de Hinche	yes	Yes	Public	39	1	1	1	0	0	1	1	1	1	1	0	8	0.8	1.07143	1	1	0	1	1	0	0	1	0	0	1	1	1	0	8	16	0.695652	0	0	0	0	0	1	0	0	0	1	1	0
2017-10-30 11:13:00		Centre Traumatologique OFATMA du Cap-Haitien	no	No	Private	34	1	1	1	0	0	1	1	1	0	N/A	0	6	0.6	N/A	1	0	1	1	0	0	0	1	0	0	N/A	0	1	0	5	11	0.478261	1	0	1	0	0	0	0	0	0	0	N/A	0
2017-10-31 10:09:00		Hopital de Fort Liberte	yes	Yes	P-notforprofit	40	1	1	1	1	0	1	1	1	0	1	0	8	0.8	1	1	0	0	1	1	0	0	1	1	0	1	0	0	0	6	14	0.608696	1	1	1	0	0	1	0	0	0	1	1	1
2017-11-09 11:01:00		Hopital La Providence des Gonaives	yes	Yes	Public	43	1	1	1	1	0	1	1	1	0	1	0	8	0.8	0.85	1	0	0	1	1	0	0	1	0	1	1	1	0	0	7	15	0.652174	1	1	1	0	0	1	1	0	0	0	1	1
2017-11-09 11:15:00		Hopital Immaculee Conception de Port de Paix	yes	No	Public	43	1	1	1	1	0	1	1	1	0	1	0	8	0.8	1	1	0	0	1	1	0	0	1	0	1	1	1	0	0	7	15	0.652174	1	1	0	0	0	1	0	1	0	0	1	1
2017-11-10 10:20:00		Hopital Saint Nicolas de Saint Marc	yes	No	P-notforprofit	35	1	1	1	0	0	1	0	0	0	1	0	5	0.5	1	1	0	0	0	1	1	1	1	0	0	1	1	1	0	8	13	0.565217	1	1	0	0	1	0	0	1	0	1	1	0
2018-04-27 12:50:42		Hospital Albert Schweitzer Haiti Artibonite Department Deschapelles, Haiti		No	P-notforprofit	28	1	1	1	1	0	1	1	0	1	N/A	0	7	0.7	N/A	1	0	0	0	0	0	0	0	0	0	N/A	0	0	0	1	8	0.347826	0	1	0	0	0	0	0	0	0	1	N/A	1
N/A		Hopital de la communaut_ Dame Marienne	no	No	N/A	22	1	0	1	0	0	1	1	0	0	N/A	0	4	0.4	N/A	0	0	0	0	1	0	1	0	0	0	N/A	0	0	0	2	6	0.26087	0	0	1	0	0	0	0	0	0	1	N/A	0
N/A		Hopital Sacre Coeur de Milot	yes	Yes	P-notforprofit	43	1	1	1	1	1	1	1	1	1	1	1	10	1	0.5	1	1	0	1	1	1	1	1	0	0	1	1	0	0	9	19	0.826087	0	0	1	1	0	0	0	0	0	1	1	1
Total							36	32	37	28	15	36	31	24	12	22	5			19.651	22	12	1	22	28	18	22	25	4	13	21	17	10	0				16	13	25	7	13	13	7	3	4	25	18	17
comment			haveICU by have ICU beds	have ICU by taking care CC patients in ICU		give 1 point if "often" or "always" for questions in "personnel, equipment, therapy, other",total=57											if all criteria in level 1 are meet	sum up all level1 dummy variables	level1score/10	nurse/icu beds														if all criteria in level 2 are meet	sum up all level2 dummy variables	sum up all level1+2 dummy variables	score1+2/23
[truncated: 5 more columns]

## Sheet: copy.lev.det
que_1	que_2	que_8	que_19	que_19icu	type	likert_score	level1_1	leve1-2	level1_3	level1_4	level1_5	level1_6	level1_7	level1_8	level1_9	level1_10	if_level1	level1score	%tolevel1	Inratio	level2_1	level2_2	level2_3	level2_4	level2_5	level2_6	level2_7	level2_8	level2_9	level2_10	level2_11	level2_12	level2_13	if_level2	level2score	score1+2	%tolevel2	level3_1	level3_2	level3_3	level3_4	level3_5	level3_6	level3_7	level3_8	level3_9	level3_10	level3_11	level3_12
2017-07-24 13:06:00	faydi12@yahoo.fr	Hopital Saint Franois de Sales	yes	No	Private	39	1	1	1	1	1	1	1	1	1	N/A	0	9	0.9	N/A	1	1	0	0	1	0	1	1	0	1	N/A	0	1	0	7	16	0.7	1	0	1	0	0	0	0	1	0	1	N/A	1
2017-01-19 17:20:00	N/A	St. Luke's	yes	No	P-notforprofit	24	1	0	1	1	1	1	1	1	0	1	0	8	0.8	0.25	0	0	0	0	1	0	1	0	0	0	0	0	0	0	2	10	0.43	0	0	1	0	0	1	0	0	1	1	0	1
2017-03-24 16:52:00	sbernard@haitihealth.org	Hopital Saint Boniface	no	No	P-notforprofit	41	1	1	1	1	1	1	1	1	0	N/A	0	8	0.8	N/A	0	0	0	1	1	0	1	1	0	0	N/A	1	1	0	6	14	0.61	0	0	1	0	0	0	0	0	0	1	N/A	1
2017-10-25 13:11:00	hopitalnotredamecayes@hotmail.com	Hopital Notre Dame S.A	yes	No	Private	39	1	1	1	1	0	1	1	1	0	1	0	8	0.8	1.5	1	0	0	1	1	0	0	0	0	1	1	0	0	0	5	13	0.57	1	1	1	0	0	0	0	0	0	0	1	0
2017-10-26 13:42:00	hopitalbonsauveur@gmail.com	Hopital Bon Sauveur de Cange	yes	No	P-notforprofit	38	1	1	1	1	0	1	1	1	0	1	0	8	0.8	0.625	1	0	0	1	1	0	0	1	0	0	1	1	1	0	7	15	0.65	1	1	1	0	0	1	0	1	0	0	1	0
2017-11-09 11:15:00	docteurspopo@yahoo.fr	Hopital Immaculee Conception de Port de Paix	yes	No	Public	43	1	1	1	1	0	1	1	1	0	1	0	8	0.8	1	1	0	0	1	1	0	0	1	0	1	1	1	0	0	7	15	0.65	1	1	0	0	0	1	0	1	0	0	1	1
2017-04-21 16:17:00	guytheo441@gmail.com	Comite Bienfaisance de PigNo / Hopital Bienfaisance de PigNo	no	No	P-notforprofit	32	1	1	1	1	1	1	1	0	0	N/A	0	7	0.7	N/A	0	0	0	0	1	0	1	1	0	0	N/A	1	0	0	4	11	0.48	0	0	1	0	0	0	0	0	0	1	N/A	1
2017-04-28 16:58:00	plaurentstcamille@gmail.com	Centre Hospitalier Foyer Saint Camille	no	No	Private	37	1	1	1	1	1	1	1	0	0	N/A	0	7	0.7	N/A	1	0	0	1	1	1	1	1	0	0	N/A	0	0	0	6	13	0.57	1	0	1	0	0	0	0	0	0	1	N/A	0
2017-07-24 06:01:00	jalYesdor@hotmail.com	CHUSFS, Centre Hospitalier Saint Francois de Sales, Port au Prince	no	No	Public	29	1	1	1	1	0	1	1	1	0	N/A	0	7	0.7	N/A	0	0	0	1	1	1	1	1	1	0	N/A	0	0	0	6	13	0.57	0	0	1	0	1	0	0	0	0	1	N/A	0
2017-10-05 13:04:00	citymedgesth@gmail.com	Hopital City MED	no	No	Private	29	1	1	1	1	0	1	1	1	0	N/A	0	7	0.7	N/A	1	0	0	0	1	1	1	0	0	0	N/A	0	0	0	4	11	0.48	1	0	0	0	1	0	0	0	0	1	N/A	0
2017-10-19 10:45:00	ch565e@yahoo.fr	Hopital Notre Dame de Petit-Go_ve	yes	No	Public	26	1	1	1	1	0	1	1	0	0	1	0	7	0.7	1.2	1	0	0	0	0	0	0	1	0	0	1	1	0	0	4	11	0.48	1	0	0	0	0	0	0	0	0	1	1	0
2017-10-19 11:12:00	frantzonelson@yahoo.fr	Centre Hospitalier Christian Martinez	no	No	Private	28	1	1	1	1	1	1	1	0	0	N/A	0	7	0.7	N/A	0	1	0	1	0	1	0	0	0	1	N/A	1	0	0	5	12	0.52	0	0	0	1	0	0	0	0	0	1	N/A	0
2018-04-27 12:50:00	N/A	Hospital Albert Schweitzer Haiti Artibonite Department Deschapelles, Haiti	no	No	P-notforprofit	28	1	1	1	1	0	1	1	0	1	N/A	0	7	0.7	N/A	1	0	0	0	0	0	0	0	0	0	N/A	0	0	0	1	8	0.347826	0	1	0	0	0	0	0	0	0	1	N/A	1
2017-10-11 13:48:00	rony@yahoo.fr	GCH Ouest	no	No	N/A	24	1	1	1	1	0	1	1	0	0	N/A	0	6	0.6	N/A	0	0	0	0	0	1	1	1	0	0	N/A	0	0	0	3	9	0.39	0	0	0	0	1	0	0	0	0	0	N/A	0
2017-10-19 10:58:00	j_fequiere@yahoo.com	Hopital Sainte Th_rse de Mirago	yes	No	Public	25	1	1	1	0	0	1	1	0	0	1	0	6	0.6	2	1	0	0	1	0	1	0	1	0	1	1	0	0	0	6	12	0.52	1	1	0	0	0	0	0	0	0	1	1	0
2017-10-30 11:13:00	jacobtheophile28@yahoo.fr	Centre Traumatologique OFATMA du Cap-Haitien	no	No	Private	34	1	1	1	0	0	1	1	1	0	N/A	0	6	0.6	N/A	1	0	1	1	0	0	0	1	0	0	N/A	0	1	0	5	11	0.48	1	0	1	0	0	0	0	0	0	0	N/A	0
2017-03-09 06:45:00	tlmq15@gmail.com	HUEH OUEST Port au Prince Rue St Honore	no	No	Public	18	1	0	1	1	1	1	0	0	0	N/A	0	5	0.5	N/A	0	0	0	0	1	1	1	0	0	1	N/A	0	0	0	4	9	0.39	0	0	1	0	1	0	0	0	0	1	N/A	0
2017-07-04 00:59:00	ranoux@hotmail.com	Hopital universitaire La Paix	yes	No	Public	21	1	1	1	1	0	1	0	0	0	0	0	5	0.5	0.166667	1	0	0	0	0	0	0	1	0	0	0	0	0	0	2	7	0.3	0	0	0	0	0	1	0	0	0	1	0	0
2017-07-28 15:58:00	fevson22@yahoo.com	HCR de l'asile ,nippes (l'asile), ville l'Asile,adress:gerveau l'asile	yes	No	Public	13	1	1	1	0	0	1	0	0	1	0	0	5	0.5	0	0	0	0	0	0	0	0	0	0	0	0	0	0	0	0	5	0.22	0	0	1	0	0	0	0	0	0	0	0	0
2017-10-02 15:36:00	drrichardsalnave@gmail.com	Hopital su Canape Vert	no	No	Private	34	1	0	1	1	0	0	1	1	0	N/A	0	5	0.5	N/A	1	0	0	0	1	1	1	1	0	1	N/A	1	0	0	7	12	0.52	1	1	1	1	1	0	0	0	0	0	N/A	0
2017-10-05 16:08:00	mccday@yahoo.fr	Centre Hospitalier Eliazar Germain/ Clinique Privee	no	No	Public	23	1	1	1	0	0	1	0	1	0	N/A	0	5	0.5	N/A	0	0	0	0	0	1	1	0	0	0	N/A	0	0	0	2	7	0.3	0	0	1	0	1	0	0	0	0	0	N/A	0
2017-11-10 10:20:00	jacksaintfleur@gmail.com	Hopital Saint Nicolas de Saint Marc	yes	No	P-notforprofit	35	1	1	1	0	0	1	0	0	0	1	0	5	0.5	1	1	0	0	0	1	1	1	1	0	0	1	1	1	0	8	13	0.57	1	1	0	0	1	0	0	1	0	1	1	0
2017-10-25 13:26:00	paufgilbert63@yahoo.fr	Hopital Saint-Antoine de J_r_mie	yes	No	N/A	19	1	0	1	0	0	1	0	0	0	1	0	4	0.4	0.4	1	0	0	0	1	0	0	1	0	0	1	0	0	0	4	8	0.35	1	0	0	0	0	1	0	0	0	1	0	0
N/A	N/A	Hopital de la communaut_ Dame Marienne	no	No	N/A	22	1	0	1	0	0	1	1	0	0	N/A	0	4	0.4	N/A	0	0	0	0	1	0	1	0	0	0	N/A	0	0	0	2	6	0.26	0	0	1	0	0	0	0	0	0	1	N/A	0
2017-06-06 13:42:00	N/A	Hospital Bernard Mevs, village Solidarite	yes	Yes	Private	46	1	1	1	1	1	1	1	1	1	1	1	10	1	1	0	1	0	1	1	1	1	1	0	1	1	1	0	0	9	19	0.83	0	0	1	0	1	0	1	0	0	1	1	1
2017-10-05 12:07:00	thelemarque@hotmail.com	Lambert Sante Petion-ville	yes	Yes	Private	44	1	1	1	1	1	1	1	1	1	1	1	10	1	0.6	0	1	0	1	1	1	1	1	0	1	1	1	1	0	10	20	0.87	0	0	1	1	1	1	0	0	0	0	1	1
2017-10-11 23:57:00	darlin.gousse@hopitalespoir.org	Hopital Espoir	yes	Yes	Private	47	1	1	1	1	1	1	1	1	1	1	1	10	1	1.33333	1	1	0	1	1	0	1	1	0	1	1	1	1	0	10	20	0.87	1	1	1	0	0	0	1	0	0	1	1	1
2017-10-12 00:16:00	fnerette@yahoo.fr	Hopital Ofatma	yes	Yes	Public	47	1	1	1	1	1	1	1	1	1	1	1	10	1	1.5	1	1	0	1	1	1	1	1	1	1	1	1	1	0	12	22	0.96	0	0	1	1	1	0	1	0	0	1	1	1
N/A	jpbrisma23@yahoo.fr	Hopital Sacre Coeur de Milot	yes	Yes	P-notforprofit	43	1	1	1	1	1	1	1	1	1	1	1	10	1	0.5	1	1	0	1	1	1	1	1	0	0	1	1	0	0	9	19	0.83	0	0	1	1	0	0	0	0	0	1	1	1
2017-03-10 17:47:00	jacqueline.gautier@nph.org	Hopital Saint Damien Nos Petits Frres et Soeurs	yes	Yes	P-notforprofit	48	1	1	1	1	1	1	1	1	1	0	0	9	0.9	0.2	1	1	0	1	1	1	1	1	1	1	0	1	1	0	11	20	0.87	1	1	1	0	1	1	0	0	0	1	0	1
2017-03-13 16:05:00	nedema@hotmail.com	Doctors Syears Frontires Belgique, Tabarre. Port-au-Prince, Haiti	yes	Yes	P-notforprofit	44	1	1	1	1	1	0	1	1	1	1	0	9	0.9	0.333333	1	1	0	1	1	1	1	1	0	1	1	0	1	0	10	19	0.83	1	1	1	0	1	1	0	0	1	1	0	1
2017-06-07 21:36:00	N/A	University Hospital, Mirebalais	yes	Yes	Public	40	1	1	1	1	0	1	1	1	1	1	0	9	0.9	0.5	1	1	0	1	1	0	0	0	0	0	1	1	0	0	6	15	0.65	0	1	1	0	0	0	0	0	0	1	1	1
2017-08-04 09:53:00	N/A	jusininan University hospital cap haitian	yes	Yes	Public	29	0	1	1	1	1	1	1	1	1	1	0	9	0.9	0.454545	0	1	0	0	1	0	1	0	0	0	1	0	0	0	4	13	0.57	0	0	1	0	0	1	0	0	0	0	0	0
2017-10-10 12:27:00	frank.genereuse@haitiadventistehospital.org	Hopital Adventiste	yes	Yes	P-notforprofit	33	1	1	1	1	1	1	1	1	0	1	0	9	0.9	0.5	0	0	0	1	1	0	1	0	0	0	1	0	0	0	4	13	0.57	0	0	1	0	0	0	0	0	1	0	1	1
2017-10-26 15:02:00	pspierre6@gmail.com	Hopital Sainte Therese de Hinche	yes	Yes	Public	39	1	1	1	0	0	1	1	1	1	1	0	8	0.8	1.07143	1	1	0	1	1	0	0	1	0	0	1	1	1	0	8	16	0.7	0	0	0	0	0	1	0	0	0	1	1	0
2017-10-31 10:09:00	egueslaine@gmail.com	Hopital de Fort Liberte	yes	Yes	P-notforprofit	40	1	1	1	1	0	1	1	1	0	1	0	8	0.8	1	1	0	0	1	1	0	0	1	1	0	1	0	0	0	6	14	0.61	1	1	1	0	0	1	0	0	0	1	1	1
2017-11-09 11:01:00	chabienaime@yahoo.fr	Hopital La Providence des Gonaives	yes	Yes	Public	43	1	1	1	1	0	1	1	1	0	1	0	8	0.8	0.85	1	0	0	1	1	0	0	1	0	1	1	1	0	0	7	15	0.65	1	1	1	0	0	1	0	0	0	0	1	1
2017-10-09 16:43:00	hopitalfermathe@yahoo.fr	Hopital de Fermathe	yes	Yes	Private	30	0	1	0	0	0	1	1	1	0	1	0	5	0.5	1	0	0	0	1	1	1	1	1	0	0	1	0	0	0	6	11	0.48	0	0	0	1	1	1	1	0	1	0	1	1
2017-10-25 13:46:00	yvesdomercant@yahoo.fr	Hopital Immacul_e Conception des Cayes	yes	Yes	Public	18	1	0	1	0	0	1	0	0	0	1	0	4	0.4	0.666667	0	1	0	0	0	1	0	0	0	0	1	0	0	0	3	7	0.3	0	0	0	1	0	0	0	0	0	1	1	0
						total	37	33	38	29	16	37	32	25	13	22	5				23	13	1	22	29	18	23	26	4	14	21	17	11					17	13	26	7	13	13	4	4	4	26	18	18
						icutotal	13	14	14	12	9	14	14	14	10	14	5				9	11	0	13	14	8	10	11	3	7	14	9	6					5	6	12	5	6	8	4	0	3	10	12	12
						noicutotal	24	19	24	17	7	23	18	11	3	8	0				14	2	1	9	15	10	13	15	1	7	7	8	5					12	7	14	2	7	5	0	4	1	16	6	6
			haveICU?				1.peripheral IV catheters	2.oxygen (any kind)	3.antibiotics (iv)	4.EKG	5.”doctor has training in ATLS"	6.nurses at bedside everday	7.pulse oximetry	8.automated vital sign monitor screen	9.non invasive ventilation (bipap/cpap)	10.increased nursing ratio in ICU >= 1/4					1.Packed red blood cells	2.mechanical ventillators invasive	3.dialysis (any kind)	4.arterial blood gas	5.intravenous inotropes or vasopressors	6.doctor has informal critical care training or formal critical care training	7.nurses has to have "atls, basic" training or informal or formal critical care training	8.pharmacist	9.microbiologist	10.subspecialty surgeon	11.ratio>= 1/3	12.central venous catheters	13.arterial catheters					1.platelets	2.fresh frozen plasma	3.automated Blood pressure cuff	4.doctor has formal critical care training	5.nurses has informal or formal critical care	6.doctor present 24 hours a day	7.respiratory therapist	8.negative pressure isolation room	9.participate in research	10.accepts transfers from other hospitals	11.ratio>=1/2	12.portable x ray
[truncated: 5 more columns]

## Sheet: #ofneed
	overall.39	w/icu.15		overall.39.to1	overall.39.to2	overall.39.to3		w/icu.15.to1	w/icu.15.to2	w/icu.15.to3		Overall.have.nocutoff	Overall.need.nocutoff
"1.peripheral IV catheters "	"1"	1		"1"	0	0		1	0	0		37	2
"2.oxygen (any kind)"	"1"	0		"1"	0	0		0	3	2		33	6
"3.antibiotics (iv) "	"0"	0		"0"	0	0		0	0	0		38	1
"4.EKG "	"1"	1		"1"	1	0		1	0	0		29	10
"5.”doctor has training in ATLS\" "	"11"	4		"11"	1	0		4	3	2		16	23
"6.nurses at bedside everday "	"1"	1		"1"	1	1		1	1	0		37	2
"7.pulse oximetry "	"0"	0		"0"	0	0		0	2	2		32	7
"8.automated vital sign monitor screen "	"5"	0		"5"	0	0		0	3	3		25	14
"9.non invasive ventilation (bipap/cpap)"	"14"	3		"14"	0	0		3	5	4		13	26
"10.increased nursing ratio in ICU >= 1/4"	"9"	1		"9"	2	1		1	6	4		22	17
"1.Packed red blood cells "	"2"	2			2	2			3	3		23	16
"2.mechanical ventillators invasive"	"0"	0			0	0			5	4		13	26
"3.dialysis (any kind)"	"7"	7			9	6			8	6		1	38
"4.arterial blood gas"	"0"	0			1	0			6	4		22	17
"5.intravenous inotropes or vasopressors "	"0"	0			0	0			1	1		29	10
"6.doctor has informal critical care training or formal critical care training"	"1"	1			3	1			5	4		18	21
"7.nurses has to have \"atls, basic\" training or informal or formal critical care training "	"0"	0			1	0			2	2		23	16
"8.pharmacist"	"0"	0			0	0			3	3		26	13
"9.microbiologist"	"5"	5			7	4			7	5		4	35
"10.subspecialty surgeon"	"1"	1			2	0			4	4		14	25
"11.ratio>= 1/3 "	"1"	1			2	1			7	5		21	18
"12.central venous catheters"	"1"	1			2	1			4	3		17	22
"13.arterial catheters "	"2"	2			2	1			6	5		11	28
"1.platelets"	"0"	0				3				5		17	22
"2.fresh frozen plasma"	"0"	0				3				4		13	26
"3.automated Blood pressure cuff "	"0"	0				0				1		26	13
"4.doctor has formal critical care training "	"1"	1				4				6		7	32
"5.nurses has informal or formal critical care "	"0"	0				1				4		13	26
"6.doctor present 24 hours a day"	"0"	0				3				3		13	26
"7.respiratory therapist "	"1"	1				3				6		4	35
"8.negative pressure isolation room"	"1"	1				6				6		4	35
"9.participate in research "	"0"	0				5				5		4	35
"10.accepts transfers from other hospitals "	"0"	0				1				0		26	13
"11.ratio>=1/2 "	"1"	1				2				5		18	21
"12.portable x ray"	"0"	0				0				2		18	21
"13.ultrasound "	"0"	0				0				3		22	17
comment	each section separate, not cumulative	each section separate, not cumulative		cumulative	cumulative	cumulative		cumulative	cumulative	cumulative

## Sheet: summary
		level	count	proportion	level	count	proportion	level	count	proportion	level	count	proportion	level	count	proportion	level	count	proportion	level	count	proportion
Timestamp	que_1
what is your email address	que_2
a) What is your role?	que_3	Doctor	16	0.410256	medical director	14	0.358974	Administrator	3	0.0769231	nurse	3	0.0769231	Autre	1	0.025641	chief nurse	1	0.025641	executive director	1	0.025641
b) What is your highest level of education?	que_4	Subspecialty medical training or clinical fellowship	15	0.384615	bachelor degree	10	0.25641	Medical/surgical residency training	7	0.179487	Professional training to become nurse	2	0.0512821	Doctor, Manager in Health Sciences	1	0.025641	other	1	0.025641	other (masters in public health)	1	0.025641
	4_continue	other (special diploma)	1	0.025641	Professional training to become clinical officer	1	0.025641
c) If you are a doctor, what is your specialty?	que_5	other	9	0.230769	General Surgery	5	0.128205	Doctore d¬êurgence	2	0.0512821	Emergency Medicine	2	0.0512821	Family doctor	4	0.102564	generalist	2	0.0512821	infectious disease	2	0.0512821
	5_continue	OB/Gyn	2	0.0512821	Anesthesia	1	0.025641	Doctor Generaliste	1	0.025641	Doctore interne	1	0.025641	Electrophysiologiste	1	0.025641	Emergency Doctore	1	0.025641	Internal medicine	1	0.025641
	5_continue	No Applicable	1	0.025641	Ophthalmologist	1	0.025641	orthopedist	1	0.025641	pediatrician	1	0.025641	urologist	1	0.025641
d) If you are a physician, how many years have you been in clinical practice?	que_6	Plus que 20 years	9	0.230769	6 - 10 years	8	0.205128	11 - 15 years	6	0.153846	16 - 20 years	5	0.128205	0 - 5 years	4	0.102564	N/A	3	0.0769231	11 -15 years	2	0.0512821
	6_continue	6-10 years	1	0.025641	depuis 1978	1	0.025641
e) Do you work in more than one hospital?	que_7	N/A	1	0.025641	No	22	0.564103	Yes	16	0.410256
Please tell us about your hospital, including the above information (name, address, phone number).	que_8
Department	que_9	Ouest	19	0.487179	Sud	4	0.102564	Centre	3	0.0769231	L'Artibonite	4	0.102564	Nord	3	0.0769231	Nippes	2	0.0512821
	9_continue	Grand anse	2	0.0512821				sud-est	1	0.025641	nord-est	1	0.025641
a) What type of hospital is it?	que_10	Regional hospital	14	0.358974	Academic hospital affiliated with medical school	7	0.179487	Private hospital	5	0.128205	community hospital	4	0.102564	National referral hospital not associated with medical school	4	0.102564	other	3	0.0769231	District general hospital	1	0.025641
	que11_private.nofrofit		14	0.358974
	que11_government		14	0.358974
	que11_privateprofit		4	0.102564
	que11_military		0	0
	que11_revenur		12	0.307692
	que11_other		6	0.153846
b) What is the funding source?	que_11
c) Does the hospital have an accident/emergency/casualty department?	que_12	No	2	0.0512821	Yes	37	0.948718
d) How many beds are there in the hospital?	que_13	<50	11	0.282051	>400	1	0.025641	101-200	10	0.25641	201-300	6	0.153846	51-100	11	0.282051
e) Does your hospital accept transfers from other hospitals?	que_14	Frequently	12	0.307692	Rarely	1	0.025641	Sometimes	12	0.307692	Very Frequently	14	0.358974
f) Does your hospital transfer patients out to a referral hospital? (Please place X next to selection)	que_15	Frequently	11	0.282051	Rarely	1	0.025641	Sometimes	27	0.692308
	que16_creole		39	1
	que16_english		13	0.333333
	que16_spanish		8	0.205128
	que16_french		33	0.846154
	que16_other		1	0.025641
g) Which language(s) are used for patient care in your hospital? (Please place X next to all that apply)	que_16
h) How is patient care documented in your hospital? (Please place X next to all that apply)	que_17
	que17_paper		28	0.7179
	que17_mixpaperdigital		21	0.5385
	que17_traditionalfilm		11	0.2821
	que17_digradiology		7	0.1795
	que17_electronic		13	0.3333
	que18_ER		28	0.7179
	que18_icu		16	0.4103
	que18_regularward		8	0.2051
	que18_postoperativearea		10	0.2564
	que18_highacuityward		2	0.05128
	que18_other		3	0.07692
a) Where in the hospital are critically ill patients managed? (Please place X next to all that apply)	que_18
b) If your hospital has an ICU, please answer the following questions.	que_19(if bad>0)	no	12	0.308	yes	27	0.692
	que_19icu(if cc patients in icu)	no	23	0.5897	yes	16	0.4103
i. How many ICU beds are available? (Please write the number of beds):	que_20	min	0	1stQ	0	median	4	mean	4.718	3rdQ	8	max	20
	que_20(19icu=yes)	min	0	1stQ	2.75	median	6	mean	6.875	3rdQ	10	max	20
ii. How many nurses work in the ICU on a typical shift? Please write the number of nurses:	que_21	min	0	1stQ	0	median	2	mean	4.103	3rdQ	5.5	max	30
	que_21(19icu=yes)	min	0	1stQ	2	median	4.5	mean	7.25	3rdQ	8.25	max	30
iii. Is there a doctor physically in the ICU 24 hours a day?	que_22	N/A	5	0.128	No	21	0.538	Yes	13	0.333
iv. If no, how many hours a day does a doctor spend in the ICU?	que_23	N/A	15	0.385	1 - 2 heures	8	0.205	3 - 5 heures	7	0.179	10 - 12 heures	4	0.103	6 - 9 heures	3	0.077	24 hours	1	0.026	13-23 hours	1	0.026
v. How many of the ICU beds are occupied on an average day?	que_24	76% - 100%	9	0.231	N/A	8	0.205	0% - 25%	7	0.179	51% - 75%	6	0.154	26% - 50%	5	0.128	51-75%	2	0.051	76-100%	1	0.026
	24_continue	26-50%	1	0.026
vi. How many ICU patients can receive mechanical ventilation via an endotracheal tube at any one time? Please write number:	que_25	min	0	1stQ	0	median	0	mean	1.85	3rdQ	3	max	11
	que_25(19icu=yes)	min	0	1stQ	2.5	median	3.5	mean	4.188	3rdQ	6	max	11
vii. How many ICU patients can receive non-invasive positive pressure ventilation via a mask (BiPAP or CPAP) at any one time? Please write number:	que_26	min	0	1stQ	0	median	0	mean	1.95	3rdQ	3	max	10
	que_26(19icu=yes)	min	0	1stQ	2	median	3.5	mean	4.125	3rdQ	6	max	10
c) How many critically ill or injured patients in total did your hospital take care of in the past week? If you have an ICU or high dependency unit, please include both patients that were admitted there, as well as any critically ill or injured patients that were cared for outside of that unit. Please write number:	que_27	min	0	1stQ	4	median	12	mean	41.36	3rdQ	50	max	300
	que28_neonates		29	0.7436
	que28_children		30	0.7692
	que28_adolescents		31	0.7949
	que28_adults		36	0.9231
d) What age range of critically ill patients does your hospital care for? (Please place X next to all that apply)	que_28
	que29_14.18		16	0.4103
	que29_19.29		20	0.5128
	que29_30.50		30	0.7692
	que29_50.70		24	0.6154
	que29_.70		17	0.4359
e) If you treat critically ill adolescents and adults, what is the approximate average age of ALL the critically ill adolescent and adult patients that you treated in the last 1 MONTH?	que_29
	que30_neonate		19	0.4872
	que30_1m.11m		19	0.4872
	que30_1.5y		24	0.6154
	que30_6.10y		18	0.4615
	que30_11.14y		21	0.5385
f) If you treat critically ill children, what is approximate average age of ALL the critically ill children that you treated in the last 1 MONTH?	que_30
	que31_anesthesia		22	0.5641
	que31_internalmedicine		26	0.6667
	que31_pulmonology		3	0.07692
	que31_surgery		30	0.7692
	que31_icu		8	0.2051
	que31_pediatrics		27	0.6923
	que31_general		25	0.641
	que31_other		1	0.02564
	que31_doctor		39	1
	que31_nurse		38	0.9744
	que31_assistant		17	0.4359
	que31_therapist		4	0.1026
	que31_pharmacy		23	0.5897
	que31_family		28	0.7179
	que31_other.1		11	0.2821
g) Who provides care to critically ill patients at the bedside EVERY DAY? (Please place X next to all that apply, even if only for a portion of the day)	que_31
	que32_formal		8	0.205128
	que32_informal		15	0.384615
	que32_course		17	0.435897
	que32_no		1	0.025641
	que32_NA		2	0.0512821
	que32_other		13	0.333333
h) Of the doctors that care for critically ill or injured patients, do they have the following training?	que_32
	que33_formal		5	0.128205
	que33_informal		10	0.25641
	que33_course		15	0.384615
	que33_no		1	0.025641
	que33_other		12	0.307692
i) Of the nurses that care for critically ill or injured patients, do they have the following training?	que_33
j) How commonly do you treat patients with critical illness caused by each condition below?For each condition, please check Never, Rarely, Sometimes, Often, or Always [Motor Vehicle Collisions]	que_34	Always	17	0.435897	Never	2	0.0512821	Often	10	0.25641	Rarely	2	0.0512821	Sometimes	8	0.205128
j) How commonly do you treat patients with critical illness caused by each condition below?For each condition, please check Never, Rarely, Sometimes, Often, or Always [Maternal complications of pregnancy and childbirth]	que_35	Always	11	0.282051	Never	3	0.0769231	Often	10	0.25641	Rarely	6	0.153846	Sometimes	9	0.230769
j) How commonly do you treat patients with critical illness caused by each condition below?For each condition, please check Never, Rarely, Sometimes, Often, or Always [Burns]	que_36	Always	7	0.179487	Never	2	0.0512821	Often	8	0.205128	Rarely	10	0.25641	Sometimes	12	0.307692
j) How commonly do you treat patients with critical illness caused by each condition below?For each condition, please check Never, Rarely, Sometimes, Often, or Always [Toxins (for example, poisoning, snake bites)]	que_37	Always	6	0.153846	Never	5	0.128205	Often	4	0.102564	Rarely	13	0.333333	Sometimes	11	0.282051
j) How commonly do you treat patients with critical illness caused by each condition below?For each condition, please check Never, Rarely, Sometimes, Often, or Always [Interpersonal Violence (for example, assaults, homicide)]	que_38	Always	12	0.307692	Never	4	0.102564	Often	7	0.179487	Rarely	5	0.128205	Sometimes	11	0.282051
j) How commonly do you treat patients with critical illness caused by each condition below?For each condition, please check Never, Rarely, Sometimes, Often, or Always [Self Inflicted injuries (for example, suicide attempts)]	que_39	Always	5	0.128205	Never	8	0.205128	Often	3	0.0769231	Rarely	17	0.435897	Sometimes	6	0.153846
j) How commonly do you treat patients with critical illness caused by each condition below?For each condition, please check Never, Rarely, Sometimes, Often, or Always [Other traumatic accidents (for example, falling off roof, drowning)]	que_40	Always	11	0.282051	Never	1	0.025641	Often	3	0.0769231	Rarely	5	0.128205	Sometimes	19	0.487179
j) How commonly do you treat patients with critical illness caused by each condition below?For each condition, please check Never, Rarely, Sometimes, Often, or Always [Illness in newborn children]	que_41	Always	13	0.333333	Never	4	0.102564	Often	7	0.179487	Rarely	6	0.153846	Sometimes	9	0.230769
j) How commonly do you treat patients with critical illness caused by each condition below?For each condition, please check Never, Rarely, Sometimes, Often, or Always [Tuberculosis]	que_42	Always	11	0.282051	Never	7	0.179487	Often	7	0.179487	Rarely	4	0.102564	Sometimes	10	0.25641
j) How commonly do you treat patients with critical illness caused by each condition below?For each condition, please check Never, Rarely, Sometimes, Often, or Always [Malaria]	que_43	Always	8	0.205128	Never	3	0.0769231	Often	4	0.102564	Rarely	8	0.205128	Sometimes	16	0.410256
j) How commonly do you treat patients with critical illness caused by each condition below?For each condition, please check Never, Rarely, Sometimes, Often, or Always [Tetanus]	que_44	Always	5	0.128205	Never	9	0.230769	Often	3	0.0769231	Rarely	14	0.358974	Sometimes	8	0.205128
j) How commonly do you treat patients with critical illness caused by each condition below?For each condition, please check Never, Rarely, Sometimes, Often, or Always [HIV related illness]	que_45	Always	14	0.358974	Never	2	0.0512821	Often	11	0.282051	Rarely	5	0.128205	Sometimes	7	0.179487
j) How commonly do you treat patients with critical illness caused by each condition below?For each condition, please check Never, Rarely, Sometimes, Often, or Always [Congestive heart failure]	que_46	Always	13	0.333333	Never	2	0.0512821	Often	14	0.358974	Rarely	3	0.0769231	Sometimes	7	0.179487
j) How commonly do you treat patients with critical illness caused by each condition below?For each condition, please check Never, Rarely, Sometimes, Often, or Always [Ischemic heart disease]	que_47	Always	12	0.307692	Never	6	0.153846	Often	7	0.179487	Rarely	3	0.0769231	Sometimes	11	0.282051
j) How commonly do you treat patients with critical illness caused by each condition below?For each condition, please check Never, Rarely, Sometimes, Often, or Always [Congenital heart disease]	que_48	Always	8	0.205128	Never	14	0.358974	Often	5	0.128205	Rarely	8	0.205128	Sometimes	4	0.102564
j) How commonly do you treat patients with critical illness caused by each condition below?For each condition, please check Never, Rarely, Sometimes, Often, or Always [Rheumatic heart disease]	que_49	Always	5	0.128205	Never	14	0.358974	Often	5	0.128205	Rarely	4	0.102564	Sometimes	11	0.282051
j) How commonly do you treat patients with critical illness caused by each condition below?For each condition, please check Never, Rarely, Sometimes, Often, or Always [Nutritional disease]	que_50	Always	13	0.333333	Never	5	0.128205	Often	9	0.230769	Rarely	3	0.0769231	Sometimes	9	0.230769
j) How commonly do you treat patients with critical illness caused by each condition below?For each condition, please check Never, Rarely, Sometimes, Often, or Always [Cancer]	que_51	Always	9	0.230769	Never	4	0.102564	Often	9	0.230769	Rarely	7	0.179487	Sometimes	10	0.25641
j) How commonly do you treat patients with critical illness caused by each condition below?For each condition, please check Never, Rarely, Sometimes, Often, or Always [Chronic lung disease (for example, asthma, COPD)]	que_52	Always	13	0.333333	Never	1	0.025641	Often	13	0.333333	Rarely	2	0.0512821	Sometimes	10	0.25641
j) How commonly do you treat patients with critical illness caused by each condition below?For each condition, please check Never, Rarely, Sometimes, Often, or Always [Acute disease of respiratory system (for example, pneumonia, ARDS)]	que_53	Always	15	0.384615	Never	1	0.025641	Often	12	0.307692	Rarely	3	0.0769231	Sometimes	8	0.205128
j) How commonly do you treat patients with critical illness caused by each condition below?For each condition, please check Never, Rarely, Sometimes, Often, or Always [Ischemic Stroke]	que_54	Always	14	0.358974	Never	2	0.0512821	Often	13	0.333333	Rarely	3	0.0769231	Sometimes	7	0.179487
j) How commonly do you treat patients with critical illness caused by each condition below?For each condition, please check Never, Rarely, Sometimes, Often, or Always [Hemorrhagic stroke]	que_55	Always	13	0.333333	Never	2	0.0512821	Often	9	0.230769	Rarely	8	0.205128	Sometimes	7	0.179487
j) How commonly do you treat patients with critical illness caused by each condition below?For each condition, please check Never, Rarely, Sometimes, Often, or Always [Conditions leading to elective operations]	que_56	Always	8	0.205128	Never	4	0.102564	Often	12	0.307692	Rarely	4	0.102564	Sometimes	10	0.25641
j) How commonly do you treat patients with critical illness caused by each condition below?For each condition, please check Never, Rarely, Sometimes, Often, or Always [Conditions leading to emergent operations]	que_57	Always	11	0.282051	Never	2	0.0512821	Often	8	0.205128	Rarely	2	0.0512821	Sometimes	15	0.384615
j) How commonly do you treat patients with critical illness caused by each condition below?For each condition, please check Never, Rarely, Sometimes, Often, or Always [Complications of operations]	que_58	Always	7	0.179487	Never	4	0.102564	Often	8	0.205128	Rarely	8	0.205128	Sometimes	12	0.307692
j) How commonly do you treat patients with critical illness caused by each condition below?For each condition, please check Never, Rarely, Sometimes, Often, or Always [Sepsis]	que_59	Always	10	0.25641	Never	3	0.0769231	Often	8	0.205128	Rarely	8	0.205128	Sometimes	10	0.25641
j) How commonly do you treat patients with critical illness caused by each condition below?For each condition, please check Never, Rarely, Sometimes, Often, or Always [Renal Failure]	que_60	Always	6	0.153846	Never	5	0.128205	Often	11	0.282051	Rarely	7	0.179487	Sometimes	10	0.25641
j) How commonly do you treat patients with critical illness caused by each condition below?For each condition, please check Never, Rarely, Sometimes, Often, or Always [Diabetes mellitus]	que_61	Always	14	0.358974	Often	14	0.358974	Rarely	4	0.102564	Sometimes	7	0.179487
j) How commonly do you treat patients with critical illness caused by each condition below?For each condition, please check Never, Rarely, Sometimes, Often, or Always [Gastrointestinal bleeding]	que_62	Always	9	0.230769	Never	3	0.0769231	Often	8	0.205128	Rarely	7	0.179487	Sometimes	12	0.307692
j) How commonly do you treat patients with critical illness caused by each condition below?For each condition, please check Never, Rarely, Sometimes, Often, or Always [Cholera]	que_63	Always	8	0.205128	N/A	1	0.025641	Never	9	0.230769	Often	9	0.230769	Rarely	5	0.128205	Sometimes	7	0.179487
j) How commonly do you treat patients with critical illness caused by each condition below?For each condition, please check Never, Rarely, Sometimes, Often, or Always [Shock]	que_64	Always	11	0.282051	Never	2	0.0512821	Often	7	0.179487	Rarely	8	0.205128	Sometimes	11	0.282051
j) How commonly do you treat patients with critical illness caused by each condition below?For each condition, please check Never, Rarely, Sometimes, Often, or Always [Mental illness]	que_65	Always	2	0.0512821	Never	7	0.179487	Often	2	0.0512821	Rarely	16	0.410256	Sometimes	12	0.307692
j) How commonly do you treat patients with critical illness caused by each condition below?For each condition, please check Never, Rarely, Sometimes, Often, or Always [Other]	que_66other	Always	1	0.025641	N/A	8	0.205128	Never	22	0.564103	Often	1	0.025641	Rarely	2	0.0512821	Sometimes	5	0.128205
If you listed Other, please specify:	que_67specify	N/A	33	0.846154	Guillain Barre syndrom	1	0.025641	Lectospirose	1	0.025641	officials patients	1	0.025641	Otite, Parasitose	1	0.025641	Pieds-Bots	1	0.025641	trauma cranien	1	0.025641
k) Of the conditions listed in the table above, please rank and list the top 5 causes of death of critically ill patients at your hospital:	que_68	Stroke	16	0.410256	cardiomyopathies	14	0.358974	sepsis	8	0.205128	diabetic complications	7	0.179487	trauma	7	0.179487	renal failure	5
	68_continue	respiratory illness	5	0.128205	shock	4	0.102564	hemorrhage	4	0.102564
l) What resources (Personnel) are available in your hospital to care for critically ill patients? For each condition, please check Never, Rarely, Sometimes, Often, or Always. [More nurses per patient than on a general ward:]	que_69	Always	16	0.410256	Never	8	0.205128	Often	9	0.230769	Rarely	4	0.102564	Sometimes	2	0.0512821
l) What resources (Personnel) are available in your hospital to care for critically ill patients? For each condition, please check Never, Rarely, Sometimes, Often, or Always. [Pediatrician]	que_70	Always	18	0.461538	Never	6	0.153846	Often	11	0.282051	Rarely	2	0.0512821	Sometimes	2	0.0512821
l) What resources (Personnel) are available in your hospital to care for critically ill patients? For each condition, please check Never, Rarely, Sometimes, Often, or Always. [Obstetrician]	que_71	Always	22	0.564103	Never	6	0.153846	Often	7	0.179487	Rarely	3	0.0769231	Sometimes	1	0.025641
l) What resources (Personnel) are available in your hospital to care for critically ill patients? For each condition, please check Never, Rarely, Sometimes, Often, or Always. [Surgeon]	que_72	Always	23	0.589744	Never	6	0.153846	Often	7	0.179487	Rarely	1	0.025641	Sometimes	2	0.0512821
l) What resources (Personnel) are available in your hospital to care for critically ill patients? For each condition, please check Never, Rarely, Sometimes, Often, or Always. [Respiratory therapist]	que_73	Always	6	0.153846	N/A	1	0.025641	Never	26	0.666667	Often	2	0.0512821	Rarely	2	0.0512821	Sometimes	2	0.0512821
l) What resources (Personnel) are available in your hospital to care for critically ill patients? For each condition, please check Never, Rarely, Sometimes, Often, or Always. [Pharmacist]	que_74	Always	23	0.589744	Never	7	0.179487	Often	4	0.102564	Rarely	2	0.0512821	Sometimes	3	0.0769231
l) What resources (Personnel) are available in your hospital to care for critically ill patients? For each condition, please check Never, Rarely, Sometimes, Often, or Always. [Subspecialist Surgeon (ie, neurosurgeon, ENT, urologist)]	que_75	Always	11	0.282051	N/A	1	0.025641	Never	14	0.358974	Often	4	0.102564	Rarely	2	0.0512821	Sometimes	7	0.179487
l) What resources (Personnel) are available in your hospital to care for critically ill patients? For each condition, please check Never, Rarely, Sometimes, Often, or Always. [Intensivist]	que_76	Always	4	0.102564	N/A	1	0.025641	Never	25	0.641026	Rarely	4	0.102564	Sometimes	5	0.128205
l) What resources (Personnel) are available in your hospital to care for critically ill patients? For each condition, please check Never, Rarely, Sometimes, Often, or Always. [Microbiologist]	que_77	Always	4	0.102564	N/A	1	0.025641	Never	29	0.74359	Often	1	0.025641	Rarely	2	0.0512821	Sometimes	2	0.0512821
l) What resources (Equipment) are available in your hospital to care for critically ill patients? For each condition, please check Never, Rarely, Sometimes, Often, or Always. [Hospital beds/stretchers]	que_78	Always	34	0.871795	Often	3	0.0769231	Sometimes	2	0.0512821
l) What resources (Equipment) are available in your hospital to care for critically ill patients? For each condition, please check Never, Rarely, Sometimes, Often, or Always. [Operating room/theater]	que_79	Always	34	0.871795	Never	3	0.0769231	Often	1	0.025641	Rarely	1	0.025641
l) What resources (Equipment) are available in your hospital to care for critically ill patients? For each condition, please check Never, Rarely, Sometimes, Often, or Always. [Reliable electricity]	que_80	Always	27	0.692308	Often	4	0.102564	Rarely	2	0.0512821	Sometimes	6	0.153846
l) What resources (Equipment) are available in your hospital to care for critically ill patients? For each condition, please check Never, Rarely, Sometimes, Often, or Always. [Electrical generator back up]	que_81	Always	28	0.717949	Never	2	0.0512821	Often	4	0.102564	Rarely	1	0.025641	Sometimes	4	0.102564
l) What resources (Equipment) are available in your hospital to care for critically ill patients? For each condition, please check Never, Rarely, Sometimes, Often, or Always. [Reliable and safe water supply]	que_82	Always	29	0.74359	Never	1	0.025641	Often	5	0.128205	Rarely	1	0.025641	Sometimes	3	0.0769231
l) What resources (Equipment) are available in your hospital to care for critically ill patients? For each condition, please check Never, Rarely, Sometimes, Often, or Always. [Soap]	que_83	Always	32	0.820513	Often	4	0.102564	Rarely	2	0.0512821	Sometimes	1	0.025641
l) What resources (Equipment) are available in your hospital to care for critically ill patients? For each condition, please check Never, Rarely, Sometimes, Often, or Always. [Gloves]	que_84	Always	36	0.923077	Never	1	0.025641	Often	1	0.025641	Sometimes	1	0.025641
l) What resources (Equipment) are available in your hospital to care for critically ill patients? For each condition, please check Never, Rarely, Sometimes, Often, or Always. [Oxygen by pipe]	que_85	Always	14	0.358974	Never	23	0.589744	Often	2	0.0512821
l) What resources (Equipment) are available in your hospital to care for critically ill patients? For each condition, please check Never, Rarely, Sometimes, Often, or Always. [Oxygen by cylinder]	que_86	Always	30	0.769231	N/A	2	0.0512821	Often	4	0.102564	Rarely	1	0.025641	Sometimes	2	0.0512821
l) What resources (Equipment) are available in your hospital to care for critically ill patients? For each condition, please check Never, Rarely, Sometimes, Often, or Always. [Oxygen by concentrator]	que_87	Always	21	0.538462	N/A	1	0.025641	Never	8	0.205128	Often	3	0.0769231	Rarely	2	0.0512821	Sometimes	4	0.102564
l) What resources (Equipment) are available in your hospital to care for critically ill patients? For each condition, please check Never, Rarely, Sometimes, Often, or Always. [Pulse oximetry]	que_88	Always	27	0.692308	Never	2	0.0512821	Often	5	0.128205	Rarely	3	0.0769231	Sometimes	2	0.0512821
l) What resources (Equipment) are available in your hospital to care for critically ill patients? For each condition, please check Never, Rarely, Sometimes, Often, or Always. [Non-invasive ventilation (BiPAP, CPAP)]	que_89	Always	7	0.179487	N/A	1	0.025641	Never	19	0.487179	Often	6	0.153846	Rarely	3	0.0769231	Sometimes	3	0.0769231
l) What resources (Equipment) are available in your hospital to care for critically ill patients? For each condition, please check Never, Rarely, Sometimes, Often, or Always. [Invasive mechanical ventilation]	que_90	Always	8	0.205128	Never	18	0.461538	Often	6	0.153846	Rarely	2	0.0512821	Sometimes	5	0.128205
l) What resources (Equipment) are available in your hospital to care for critically ill patients? For each condition, please check Never, Rarely, Sometimes, Often, or Always. [Nasogastric tubes]	que_91	Always	27	0.692308	Often	7	0.179487	Sometimes	5	0.128205
l) What resources (Equipment) are available in your hospital to care for critically ill patients? For each condition, please check Never, Rarely, Sometimes, Often, or Always. [Chest tubes]	que_92	Always	21	0.538462	Never	5	0.128205	Often	5	0.128205	Rarely	4	0.102564	Sometimes	4	0.102564
l) What resources (Equipment) are available in your hospital to care for critically ill patients? For each condition, please check Never, Rarely, Sometimes, Often, or Always. [Arterial blood gas analysis]	que_93	Always	17	0.435897	Never	11	0.282051	Often	6	0.153846	Rarely	4	0.102564	Sometimes	1	0.025641
l) What resources (Equipment) are available in your hospital to care for critically ill patients? For each condition, please check Never, Rarely, Sometimes, Often, or Always. [EKG machines]	que_94	Always	22	0.564103	Never	2	0.0512821	Often	7	0.179487	Rarely	2	0.0512821	Sometimes	6	0.153846
l) What resources (Equipment) are available in your hospital to care for critically ill patients? For each condition, please check Never, Rarely, Sometimes, Often, or Always. [Automated blood pressure monitor]	que_95	Always	23	0.589744	Never	5	0.128205	Often	4	0.102564	Sometimes	7	0.179487
l) What resources (Equipment) are available in your hospital to care for critically ill patients? For each condition, please check Never, Rarely, Sometimes, Often, or Always. [Automated Vital Sign Monitor Screens]	que_96	Always	24	0.615385	Never	6	0.153846	Often	2	0.0512821	Rarely	3	0.0769231	Sometimes	4	0.102564
l) What resources (Equipment) are available in your hospital to care for critically ill patients? For each condition, please check Never, Rarely, Sometimes, Often, or Always. [Defibrillators]	que_97	Always	22	0.564103	Never	8	0.205128	Often	2	0.0512821	Rarely	4	0.102564	Sometimes	3	0.0769231
l) What resources (Equipment) are available in your hospital to care for critically ill patients? For each condition, please check Never, Rarely, Sometimes, Often, or Always. [X-Ray machine (not portable)]	que_98	Always	24	0.615385	Never	6	0.153846	Often	5	0.128205	Rarely	3	0.0769231	Sometimes	1	0.025641
l) What resources (Equipment) are available in your hospital to care for critically ill patients? For each condition, please check Never, Rarely, Sometimes, Often, or Always. [Portable X-Ray machine]	que_99	Always	14	0.358974	Never	17	0.435897	Often	4	0.102564	Rarely	3	0.0769231	Sometimes	1	0.025641
l) What resources (Equipment) are available in your hospital to care for critically ill patients? For each condition, please check Never, Rarely, Sometimes, Often, or Always. [Portable (bedside) ultrasound machine]	que_100	Always	17	0.435897	Never	11	0.282051	Often	6	0.153846	Rarely	4	0.102564	Sometimes	1	0.025641
l) What resources (Equipment) are available in your hospital to care for critically ill patients? For each condition, please check Never, Rarely, Sometimes, Often, or Always. [CT Scan]	que_101	Always	5	0.128205	N/A	2	0.0512821	Never	28	0.717949	Often	2	0.0512821	Rarely	1	0.025641	Sometimes	1	0.025641
l) What resources (Equipment) are available in your hospital to care for critically ill patients? For each condition, please check Never, Rarely, Sometimes, Often, or Always. [MRI Scan]	que_102	Always	1	0.025641	N/A	1	0.025641	Never	32	0.820513	Often	2	0.0512821	Rarely	1	0.025641	Sometimes	2	0.0512821
l) What resources (Equipment) are available in your hospital to care for critically ill patients? For each condition, please check Never, Rarely, Sometimes, Often, or Always. [Negative pressure isolation rooms]	que_103	Always	4	0.102564	N/A	2	0.0512821	Never	24	0.615385	Often	1	0.025641	Rarely	3	0.0769231	Sometimes	5	0.128205
l) What resources (Equipment) are available in your hospital to care for critically ill patients? For each condition, please check Never, Rarely, Sometimes, Often, or Always. [Microbiology laboratory]	que_104	Always	18	0.461538	N/A	1	0.025641	Never	14	0.358974	Often	1	0.025641	Rarely	2	0.0512821	Sometimes	3	0.0769231
l) What resources (Equipment) are available in your hospital to care for critically ill patients? For each condition, please check Never, Rarely, Sometimes, Often, or Always. [Arterial catheters]	que_105	Always	10	0.25641	Never	20	0.512821	Often	2	0.0512821	Rarely	4	0.102564	Sometimes	3	0.0769231
l) What resources (Equipment) are available in your hospital to care for critically ill patients? For each condition, please check Never, Rarely, Sometimes, Often, or Always. [Central venous catheter]	que_106	Always	11	0.282051	Never	12	0.307692	Often	7	0.179487	Rarely	5	0.128205	Sometimes	4	0.102564
l) What resources (Equipment) are available in your hospital to care for critically ill patients? For each condition, please check Never, Rarely, Sometimes, Often, or Always. [Peripheral intravenous catheters]	que_107	Always	34	0.871795	Often	3	0.0769231	Sometimes	2	0.0512821
l) What resources (Therapy) are available in your hospital to care for critically ill patients? For each condition, please check Never, Rarely, Sometimes, Often, or Always. [Intravenous crystalloid fluids]	que_108	Always	28	0.717949	Never	4	0.102564	Often	4	0.102564	Rarely	1	0.025641	Sometimes	2	0.0512821
l) What resources (Therapy) are available in your hospital to care for critically ill patients? For each condition, please check Never, Rarely, Sometimes, Often, or Always. [Intravenous inotropes or vasopressors]	que_109	Always	24	0.615385	Never	3	0.0769231	Often	6	0.153846	Rarely	2	0.0512821	Sometimes	4	0.102564
l) What resources (Therapy) are available in your hospital to care for critically ill patients? For each condition, please check Never, Rarely, Sometimes, Often, or Always. [Intravenous antibiotics]	que_110	Always	36	0.923077	Often	2	0.0512821	Sometimes	1	0.025641
l) What resources (Therapy) are available in your hospital to care for critically ill patients? For each condition, please check Never, Rarely, Sometimes, Often, or Always. [Oral antibiotics]	que_111	Always	35	0.897436	Often	3	0.0769231	Rarely	1	0.025641
l) What resources (Therapy) are available in your hospital to care for critically ill patients? For each condition, please check Never, Rarely, Sometimes, Often, or Always. [Intravenous sedation]	que_112	Always	29	0.74359	Never	3	0.0769231	Often	4	0.102564	Sometimes	3	0.0769231
l) What resources (Therapy) are available in your hospital to care for critically ill patients? For each condition, please check Never, Rarely, Sometimes, Often, or Always. [Intravenous analgesia]	que_113	Always	30	0.769231	Often	9	0.230769
l) What resources (Therapy) are available in your hospital to care for critically ill patients? For each condition, please check Never, Rarely, Sometimes, Often, or Always. [Packed red blood cells]	que_114	Always	18	0.461538	Never	5	0.128205	Often	5	0.128205	Rarely	5	0.128205	Sometimes	6	0.153846
l) What resources (Therapy) are available in your hospital to care for critically ill patients? For each condition, please check Never, Rarely, Sometimes, Often, or Always. [Platelets]	que_115	Always	15	0.384615	Never	10	0.25641	Often	3	0.0769231	Rarely	6	0.153846	Sometimes	5	0.128205
l) What resources (Therapy) are available in your hospital to care for critically ill patients? For each condition, please check Never, Rarely, Sometimes, Often, or Always. [Plasma]	que_116	Always	12	0.307692	Never	11	0.282051	Often	1	0.025641	Rarely	8	0.205128	Sometimes	7	0.179487
l) What resources (Therapy) are available in your hospital to care for critically ill patients? For each condition, please check Never, Rarely, Sometimes, Often, or Always. [Renal Replacement therapy: Hemodialysis]	que_117	Always	1	0.025641	Never	31	0.794872	Rarely	2	0.0512821	Sometimes	5	0.128205
l) What resources (Therapy) are available in your hospital to care for critically ill patients? For each condition, please check Never, Rarely, Sometimes, Often, or Always. [Renal Replacement therapy: Peritoneal Dialysis]	que_118	Always	1	0.025641	Never	33	0.846154	Rarely	2	0.0512821	Sometimes	3	0.0769231
l) What resources (Other) are available in your hospital to care for critically ill patients? For each condition, please check Never, Rarely, Sometimes, Often, or Always. [Adequate patient finances or health insurance to pay for intensive care]	que_119	Always	10	0.25641	Never	10	0.25641	Often	3	0.0769231	Rarely	11	0.282051	Sometimes	5	0.128205
l) What resources (Other) are available in your hospital to care for critically ill patients? For each condition, please check Never, Rarely, Sometimes, Often, or Always. [Reference information: Textbooks]	que_120	Always	25	0.641026	Never	2	0.0512821	Often	7	0.179487	Sometimes	5	0.128205
l) What resources (Other) are available in your hospital to care for critically ill patients? For each condition, please check Never, Rarely, Sometimes, Often, or Always. [Reference information: Medical Journals]	que_121	Always	17	0.435897	Never	1	0.025641	Often	9	0.230769	Rarely	5	0.128205	Sometimes	7	0.179487
l) What resources (Other) are available in your hospital to care for critically ill patients? For each condition, please check Never, Rarely, Sometimes, Often, or Always. [Reliable internet access]	que_122	Always	20	0.512821	Often	8	0.205128	Rarely	3	0.0769231	Sometimes	8	0.205128
l) What resources (Other) are available in your hospital to care for critically ill patients? For each condition, please check Never, Rarely, Sometimes, Often, or Always. [Continuing health education]	que_123	Always	9	0.230769	Never	3	0.0769231	Often	11	0.282051	Rarely	2	0.0512821	Sometimes	14	0.358974
l) What resources (Other) are available in your hospital to care for critically ill patients? For each condition, please check Never, Rarely, Sometimes, Often, or Always. [Partnerships/consultation with other institutions]	que_124	Always	9	0.230769	Never	2	0.0512821	Often	7	0.179487	Rarely	8	0.205128	Sometimes	13	0.333333
l) What resources (Other) are available in your hospital to care for critically ill patients? For each condition, please check Never, Rarely, Sometimes, Often, or Always. [Telemedicine (ie, remote consultants available over internet, phone, or other device)]	que_125	Always	4	0.102564	Never	17	0.435897	Often	4	0.102564	Rarely	10	0.25641	Sometimes	4	0.102564
Examples include, but are not limited to, personnel (doctors, nurses, etc.), facilities (dedicated ICU space, etc.), or equipment (oxygen, tubing, ventilators, etc.)	que_126	Portable Xray	19	0.487179	Cardiac Monitor	16	0.410256	Urgentistes	14	0.358974	Vetilators	16	0.410256	Space for ICU	10	0.25641	Subspecialists	6	0.153846	More personell	5	0.128205
	126_continue	Laboratory	4	0.102564	Oxygen	4	0.102564	CT scanner	3	0.0769231	Ultrasound	3	0.0769231	Blood back capabilities	3	0.0769231	Dialysis	3	0.0769231	Defibrillator	3	0.0769231
In the past year, have you received donations of medications or medical equipment that you cannot or are unable to use?	que_127	No	27	0.692308	Yes	12	0.307692
If yes to the above question, please explain:	que_128	N/A	28	0.717949	Problemes de ressources humaines	2	0.0512821	Appareil pour la sonographie abdominal et pelvienne par de technician ni de specialiste	1	0.025641	ceci arrive de moins en moins vu que nous avons des procedures pour accepter des dons.	1	0.025641	certains medicaments sont arrives a la date de peremption, d'autres ne sont pas connus du personnel, manque de competence pour l'utilisation de certains equipements ...	1	0.025641	Des machines de dialyse mais des demarches sont en cours pour faire fonctionner cette unite	1	0.025641	R_ecemment on a re\u008du 2 machines de dyalise et on ne peut pas les utilis_s	1	0.025641
	128_continue	Zamni Lasante typically does not accept unsolicited donations	1	0.025641	from the Israeli gouvernement who offer a technical assistance to us	1	0.025641	je fais en quelque sorte nos effort d'utiliser les m_dicaments re\u008dus il suffit qu'on trouve des cas pour soigner avec les medicamentos recus mais des fois on nous envoie des medicaments inutiles ie qui ne correspond reellement au besoin du centre hospitalier	1	0.025641	madecaments pour deprepssion et pathologies cardiaques, urologie	1	0.025641
a) Does your ICU conduct clinical research?	que_129	N/A	1	0.025641	No	34	0.871795	Yes	4	0.102564
b) If yes, what kind of clinical research have you conducted?	que_130	Autre	23	0.589744	N/A	9	0.230769	Case reports (individual patient descriptions)	4	0.102564	Case series or cohort studies (chart reviews)	1	0.025641	L'USI nest pas fonctionnelle	1	0.025641	Comparaisons avant-apr\u008fs	1	0.025641
How many hospitals in haiti do you think have ICUs	que_131	notknow	10	0.25641	min	0	1stQ	3	median	4	mean	4.828	3rdQ	6	max	20
Any other comment	que_132	N/A	18	0.461538	J'aurais aime que ce travaille important aboutisse a quelque chose de bien pour nos patients a travers tout le pays	2	0.0512821	Amelioration du systeme de la sante, encadrement intellectual, manqu_ de responsabilite de certain personnels	1	0.025641	aucun, nous attendons les feed back de l'enquete	1	0.025641	(Other)	11	0.282051
We would like to build an electronic network linking ICUs around the world. This network would help to plan during disasters, pandemic and emergencies; facilitate clinical research; and facilitate education.If you and or your colleagues would be interested in being a part of such a network, please provide an email address or addresses where you can be reached. Note that participation is completel…	que_133	N/A	4	0.102564	ch565e@yahoo.fr	1	0.025641	chabienaime@yahoo.fr	1	0.025641	darline.gousse@hopitalespoir.org	1	0.025641	(Other)	23	0.589744

## Sheet: level.table
			total		icutotal		noicutotal
1.peripheral IV catheters			37	0.948718	13	0.866667	24	1
2.oxygen (any kind)			33	0.846154	14	0.933333	19	0.791667
3.antibiotics (iv)			38	0.974359	14	0.933333	24	1
4.EKG			29	0.74359	12	0.8	17	0.708333
5.”doctor has training in ATLS"			16	0.410256	9	0.6	7	0.291667
6.nurses at bedside everday			37	0.948718	14	0.933333	23	0.958333
7.pulse oximetry			32	0.820513	14	0.933333	18	0.75
8.automated vital sign monitor screen			25	0.641026	14	0.933333	11	0.458333
9.non invasive ventilation (bipap/cpap)			13	0.333333	10	0.666667	3	0.125
10.increased nursing ratio in ICU >= 1/4			22	0.564103	14	0.933333	8	0.333333
			5	0.128205	5	0.333333	0	0
1.Packed red blood cells			23	0.589744	9	0.6	14	0.583333
2.mechanical ventillators invasive			13	0.333333	11	0.733333	2	0.0833333
3.dialysis (any kind)			1	0.025641	0	0	1	0.0416667
4.arterial blood gas			22	0.564103	13	0.866667	9	0.375
5.intravenous inotropes or vasopressors			29	0.74359	14	0.933333	15	0.625
6.doctor has informal critical care training or formal critical care training			18	0.461538	8	0.533333	10	0.416667
7.nurses has to have "atls, basic" training or informal or formal critical care training			23	0.589744	10	0.666667	13	0.541667
8.pharmacist			26	0.666667	11	0.733333	15	0.625
9.microbiologist			4	0.102564	3	0.2	1	0.0416667
10.subspecialty surgeon			14	0.358974	7	0.466667	7	0.291667
11.ratio>= 1/3			21	0.538462	14	0.933333	7	0.291667
12.central venous catheters			17	0.435897	9	0.6	8	0.333333
13.arterial catheters			11	0.282051	6	0.4	5	0.208333
1.platelets			17	0.435897	5	0.333333	12	0.5
2.fresh frozen plasma			13	0.333333	6	0.4	7	0.291667
3.automated Blood pressure cuff			26	0.666667	12	0.8	14	0.583333
4.doctor has formal critical care training			7	0.179487	5	0.333333	2	0.0833333
5.nurses has informal or formal critical care			13	0.333333	6	0.4	7	0.291667
6.doctor present 24 hours a day			13	0.333333	8	0.533333	5	0.208333
7.respiratory therapist			7	0.179487	6	0.4	1	0.0416667
8.negative pressure isolation room			4	0.102564	0	0	4	0.166667
9.participate in research			4	0.102564	3	0.2	1	0.0416667
10.accepts transfers from other hospitals			26	0.666667	10	0.666667	16	0.666667
11.ratio>=1/2			18	0.461538	12	0.8	6	0.25
12.portable x ray			18	0.461538	12	0.8	6	0.25
13.ultrasound			22	0.564103	13	0.866667	9	0.375

## Sheet: level.title
	que_1
	que_2
	que_8
haveICU?	que_19
	que_19icu
	type
	likert_score
1.peripheral IV catheters	level1_1
2.oxygen (any kind)	leve1-2
3.antibiotics (iv)	level1_3
4.EKG	level1_4
5.”doctor has training in ATLS"	level1_5
6.nurses at bedside everday	level1_6
7.pulse oximetry	level1_7
8.automated vital sign monitor screen	level1_8
9.non invasive ventilation (bipap/cpap)	level1_9
10.increased nursing ratio in ICU >= 1/4	level1_10
	if_level1
	level1score
	%tolevel1
	Inratio
1.Packed red blood cells	level2_1
2.mechanical ventillators invasive	level2_2
3.dialysis (any kind)	level2_3
4.arterial blood gas	level2_4
5.intravenous inotropes or vasopressors	level2_5
6.doctor has informal critical care training or formal critical care training	level2_6
7.nurses has to have "atls, basic" training or informal or formal critical care training	level2_7
8.pharmacist	level2_8
9.microbiologist	level2_9
10.subspecialty surgeon	level2_10
11.ratio>= 1/3	level2_11
12.central venous catheters	level2_12
13.arterial catheters	level2_13
	if_level2
	level2score
	score1+2
	%tolevel2
1.platelets	level3_1
2.fresh frozen plasma	level3_2
3.automated Blood pressure cuff	level3_3
4.doctor has formal critical care training	level3_4
5.nurses has informal or formal critical care	level3_5
6.doctor present 24 hours a day	level3_6
7.respiratory therapist	level3_7
8.negative pressure isolation room	level3_8
9.participate in research	level3_9
10.accepts transfers from other hospitals	level3_10
11.ratio>=1/2	level3_11
12.portable x ray	level3_12
13.ultrasound	level3_13
	if_level3
	level3score
	score1+2+3
	%tolevel3

## Sheet: level.extract
que_8	que_19icu	type	likert_score	Inratio	if_level1	level1score	%tolevel1	if_level2	level2score	score1+2	%tolevel2	if_level3	level3score	score1+2+3	%tolevel3
St. Luke's	No	P-notforprofit	24	0.25	0	8	0.8	0	2	10	0.434783	0	6	16	0.444444
HUEH OUEST Port au Prince Rue St Honore	No	Public	18	N/A	0	5	0.5	0	4	9	0.391304	0	3	12	0.333333
Hopital Saint Boniface	No	P-notforprofit	41	N/A	0	8	0.8	0	6	14	0.608696	0	4	18	0.5
Comite Bienfaisance de PigNo / Hopital Bienfaisance de PigNo	No	P-notforprofit	32	N/A	0	7	0.7	0	4	11	0.478261	0	3	14	0.388889
Centre Hospitalier Foyer Saint Camille	No	Private	37	N/A	0	7	0.7	0	6	13	0.565217	0	4	17	0.472222
Hopital universitaire La Paix	No	Public	21	0.166667	0	5	0.5	0	2	7	0.304348	0	2	9	0.25
CHUSFS, Centre Hospitalier Saint Francois de Sales, Port au Prince	No	Public	29	N/A	0	7	0.7	0	6	13	0.565217	0	3	16	0.444444
Hopital Saint Franois de Sales	No	Private	39	N/A	0	9	0.9	0	7	16	0.695652	0	5	21	0.583333
HCR de l'asile ,nippes (l'asile), ville l'Asile,adress:gerveau l'asile	No	Public	13	0	0	5	0.5	0	0	5	0.217391	0	1	6	0.166667
Hopital su Canape Vert	No	Private	34	N/A	0	5	0.5	0	7	12	0.521739	0	5	17	0.472222
Hopital City MED	No	Private	29	N/A	0	7	0.7	0	4	11	0.478261	0	3	14	0.388889
Centre Hospitalier Eliazar Germain/ Clinique Privee	No	Public	23	N/A	0	5	0.5	0	2	7	0.304348	0	3	10	0.277778
GCH Ouest	No	N/A	24	N/A	0	6	0.6	0	3	9	0.391304	0	2	11	0.305556
Hopital Notre Dame de Petit-Go_ve	No	Public	26	1.2	0	7	0.7	0	4	11	0.478261	0	3	14	0.388889
Hopital Sainte Th_rse de Mirago	No	Public	25	2	0	6	0.6	0	6	12	0.521739	0	4	16	0.444444
Centre Hospitalier Christian Martinez	No	Private	28	N/A	0	7	0.7	0	5	12	0.521739	0	3	15	0.416667
Hopital Notre Dame S.A	No	Private	39	1.5	0	8	0.8	0	5	13	0.565217	0	5	18	0.5
Hopital Saint-Antoine de J_r_mie	No	N/A	19	0.4	0	4	0.4	0	4	8	0.347826	0	3	11	0.305556
Hopital Bon Sauveur de Cange	No	P-notforprofit	38	0.625	0	8	0.8	0	7	15	0.652174	0	7	22	0.611111
Centre Traumatologique OFATMA du Cap-Haitien	No	Private	34	N/A	0	6	0.6	0	5	11	0.478261	0	2	13	0.361111
Hopital Immaculee Conception de Port de Paix	No	Public	43	1	0	8	0.8	0	7	15	0.652174	0	7	22	0.611111
Hopital Saint Nicolas de Saint Marc	No	P-notforprofit	35	1	0	5	0.5	0	8	13	0.565217	0	6	19	0.527778
Hopital de la communaut_ Dame Marienne	No	N/A	22	N/A	0	4	0.4	0	2	6	0.26087	0	2	8	0.222222
Hospital Albert Schweitzer Haiti Artibonite Department Deschapelles, Haiti	No	P-notforprofit	28	N/A	0	7	0.7	0	1	8	0.347826	0	3	11	0.305556
Hopital Saint Damien Nos Petits Frres et Soeurs	Yes	P-notforprofit	48	0.2	0	9	0.9	0	11	20	0.869565	0	8	28	0.777778
Doctors Syears Frontires Belgique, Tabarre. Port-au-Prince, Haiti	Yes	P-notforprofit	44	0.333333	0	9	0.9	0	10	19	0.826087	0	9	28	0.777778
Hospital Bernard Mevs, village Solidarite	Yes	Private	46	1	1	10	1	0	9	19	0.826087	0	7	26	0.722222
University Hospital, Mirebalais	Yes	Public	40	0.5	0	9	0.9	0	6	15	0.652174	0	6	21	0.583333
jusininan University hospital cap haitian	Yes	Public	29	0.454545	0	9	0.9	0	4	13	0.565217	0	2	15	0.416667
Lambert Sante Petion-ville	Yes	Private	44	0.6	1	10	1	0	10	20	0.869565	0	7	27	0.75
Hopital de Fermathe	Yes	Private	30	1	0	5	0.5	0	6	11	0.478261	0	8	19	0.527778
Hopital Adventiste	Yes	P-notforprofit	33	0.5	0	9	0.9	0	4	13	0.565217	0	5	18	0.5
Hopital Espoir	Yes	Private	47	1.33333	1	10	1	0	10	20	0.869565	0	8	28	0.777778
Hopital Ofatma	Yes	Public	47	1.5	1	10	1	0	12	22	0.956522	0	8	30	0.833333
Hopital Immacul_e Conception des Cayes	Yes	Public	18	0.666667	0	4	0.4	0	3	7	0.304348	0	3	10	0.277778
Hopital Sainte Therese de Hinche	Yes	Public	39	1.07143	0	8	0.8	0	8	16	0.695652	0	4	20	0.555556
Hopital de Fort Liberte	Yes	P-notforprofit	40	1	0	8	0.8	0	6	14	0.608696	0	8	22	0.611111
Hopital La Providence des Gonaives	Yes	Public	43	0.85	0	8	0.8	0	7	15	0.652174	0	7	22	0.611111
Hopital Sacre Coeur de Milot	Yes	P-notforprofit	43	0.5	1	10	1	0	9	19	0.826087	0	6	25	0.694444

## Sheet: level.cal
que_8	que_19icu	type	Inratio	likert_score	if_level1	level1score	%tolevel1	if_level2	level2score	score1+2	%tolevel2	if_level3	level3score	score1+2+3	%tolevel3			if_icu_yes	hospital_type	#ofHospitals	ave.likert.score	#of.level1	ave.l1score	ave.%to.l1	#of.level2	ave.l2score	ave.l1+2score	ave.%to.l2	#of.level3	ave.l3score	ave.l1+2+3score	ave.%to.l3
GCH Ouest	No	N/A	N/A	24	0	6	0.6	0	3	9	0.391304	0	2	11	0.305556			NO		24	29.2083	0	6.41667	0.641667	0	4.45833	10.875	0.472826	0	3.70833	14.5833	0.405093
Hopital Saint-Antoine de J_r_mie	No	N/A	0.4	19	0	4	0.4	0	4	8	0.347826	0	3	11	0.305556			YES		15	39.4	5	8.53333	0.853333	0	7.66667	16.2	0.704348	0	6.4	22.6	0.627778
Hopital de la communaut_ Dame Marienne	No	N/A	N/A	22	0	4	0.4	0	2	6	0.26087	0	2	8	0.222222				N/A	3	21.6667	0	4.66667	0.466667	0	3	7.66667	0.333333	0	2.33333	10	0.277778
St. Luke's	No	P-notforprofit	0.25	24	0	8	0.8	0	2	10	0.434783	0	6	16	0.444444				P-notforprofit	11	36.9091	1	8	0.8	0	6.18182	14.1818	0.616601	0	5.90909	20.0909	0.558081
Hopital Saint Boniface	No	P-notforprofit	N/A	41	0	8	0.8	0	6	14	0.608696	0	4	18	0.5				Private	11	37	3	7.63636	0.763636	0	6.72727	14.3636	0.624506	0	5.18182	19.5455	0.542929
Comite Bienfaisance de PigNo / Hopital Bienfaisance de PigNo	No	P-notforprofit	N/A	32	0	7	0.7	0	4	11	0.478261	0	3	14	0.388889				Public	14	29.5714	1	6.85714	0.685714	0	5.07143	11.9286	0.518634	0	4	15.9286	0.44246
Hopital Bon Sauveur de Cange	No	P-notforprofit	0.625	38	0	8	0.8	0	7	15	0.652174	0	7	22	0.611111			YES	N/A	0
Hopital Saint Nicolas de Saint Marc	No	P-notforprofit	1	35	0	5	0.5	0	8	13	0.565217	0	6	19	0.527778			YES	P-notforprofit	5	41.6	1	9	0.9	0	8	17	0.73913	0	7.2	24.2	0.672222
Centre Hospitalier Foyer Saint Camille	No	Private	N/A	37	0	7	0.7	0	6	13	0.565217	0	4	17	0.472222			YES	Private	4	41.75	3	8.75	0.875	0	8.75	17.5	0.76087	0	7.5	25	0.694444
Hopital Saint Franois de Sales	No	Private	N/A	39	0	9	0.9	0	7	16	0.695652	0	5	21	0.583333			YES	Public	6	36	1	8	0.8	0	6.66667	14.6667	0.637681	0	5	19.6667	0.546296
Hopital su Canape Vert	No	Private	N/A	34	0	5	0.5	0	7	12	0.521739	0	5	17	0.472222
Hopital City MED	No	Private	N/A	29	0	7	0.7	0	4	11	0.478261	0	3	14	0.388889
Centre Hospitalier Christian Martinez	No	Private	N/A	28	0	7	0.7	0	5	12	0.521739	0	3	15	0.416667
Hopital Notre Dame S.A	No	Private	1.5	39	0	8	0.8	0	5	13	0.565217	0	5	18	0.5
Centre Traumatologique OFATMA du Cap-Haitien	No	Private	N/A	34	0	6	0.6	0	5	11	0.478261	0	2	13	0.361111
HUEH OUEST Port au Prince Rue St Honore	No	Public	N/A	18	0	5	0.5	0	4	9	0.391304	0	3	12	0.333333
Hopital universitaire La Paix	No	Public	0.166667	21	0	5	0.5	0	2	7	0.304348	0	2	9	0.25
CHUSFS, Centre Hospitalier Saint Francois de Sales, Port au Prince	No	Public	N/A	29	0	7	0.7	0	6	13	0.565217	0	3	16	0.444444
HCR de l'asile ,nippes (l'asile), ville l'Asile,adress:gerveau l'asile	No	Public	0	13	0	5	0.5	0	0	5	0.217391	0	1	6	0.166667
Centre Hospitalier Eliazar Germain/ Clinique Privee	No	Public	N/A	23	0	5	0.5	0	2	7	0.304348	0	3	10	0.277778
Hopital Notre Dame de Petit-Go_ve	No	Public	1.2	26	0	7	0.7	0	4	11	0.478261	0	3	14	0.388889
Hopital Sainte Th_rse de Mirago	No	Public	2	25	0	6	0.6	0	6	12	0.521739	0	4	16	0.444444
Hopital Immaculee Conception de Port de Paix	No	Public	1	43	0	8	0.8	0	7	15	0.652174	0	7	22	0.611111
Hospital Albert Schweitzer Haiti Artibonite Department Deschapelles, Haiti	No	P-notforprofit	N/A	28	0	7	0.7	0	1	8	0.347826	0	3	11	0.305556
Hopital Saint Damien Nos Petits Frres et Soeurs	Yes	P-notforprofit	0.2	48	0	9	0.9	0	11	20	0.869565	0	8	28	0.777778
Doctors Syears Frontires Belgique, Tabarre. Port-au-Prince, Haiti	Yes	P-notforprofit	0.333333	44	0	9	0.9	0	10	19	0.826087	0	9	28	0.777778
Hopital Adventiste	Yes	P-notforprofit	0.5	33	0	9	0.9	0	4	13	0.565217	0	5	18	0.5
Hopital de Fort Liberte	Yes	P-notforprofit	1	40	0	8	0.8	0	6	14	0.608696	0	8	22	0.611111
Hopital Sacre Coeur de Milot	Yes	P-notforprofit	0.5	43	1	10	1	0	9	19	0.826087	0	6	25	0.694444
Hospital Bernard Mevs, village Solidarite	Yes	Private	1	46	1	10	1	0	9	19	0.826087	0	7	26	0.722222
Lambert Sante Petion-ville	Yes	Private	0.6	44	1	10	1	0	10	20	0.869565	0	7	27	0.75
Hopital de Fermathe	Yes	Private	1	30	0	5	0.5	0	6	11	0.478261	0	8	19	0.527778
Hopital Espoir	Yes	Private	1.33333	47	1	10	1	0	10	20	0.869565	0	8	28	0.777778
University Hospital, Mirebalais	Yes	Public	0.5	40	0	9	0.9	0	6	15	0.652174	0	6	21	0.583333
jusininan University hospital cap haitian	Yes	Public	0.454545	29	0	9	0.9	0	4	13	0.565217	0	2	15	0.416667
Hopital Ofatma	Yes	Public	1.5	47	1	10	1	0	12	22	0.956522	0	8	30	0.833333
Hopital Immacul_e Conception des Cayes	Yes	Public	0.666667	18	0	4	0.4	0	3	7	0.304348	0	3	10	0.277778
Hopital Sainte Therese de Hinche	Yes	Public	1.07143	39	0	8	0.8	0	8	16	0.695652	0	4	20	0.555556
Hopital La Providence des Gonaives	Yes	Public	0.85	43	0	8	0.8	0	7	15	0.652174	0	7	22	0.611111

[truncated: 1 more sheets: level.sum]
